# Supplementary material for: Linkage Relationships Among Multiple QTL for Horticultural Traits and Late Blight (P. infestans) Resistance on Chromosome 5 Introgressed from Wild Tomato Solanum habrochaites
Source: G3 (Bethesda). 2013 Oct 11;3(12):2131–46. doi: 10.1534/g3.113.007195 (PMC3852376; doi:10.1534/g3.113.007195)
Supplement: Supporting Information [file supp_g3.113.007195_TableS1.xlsx]

## Sheet: Means Separations
Supplemental Table S1: Genotypes (sub-NILs and controls), their graphical marker genotypes for the chromosome 5 introgression region, and trait mean separations
Means separations are presented for each analysis by trait, year, and location. Line indicates the name of each control or sub-NIL. Sub-NILs with underlined names were selected as potentially useful breeding lines (see Results). The “2010” column indicates which lines were included in both the 2010 and 2009 field experiments. In the Genotype section, "A" indicates homozygosity for the S. lycopers…
			Genotype																					Means Separations
Line	Genotype ID	2010	TG358	At1g10500	T0536	cLEX13G5	U221402	At3g55800	At2g39950	TG23	At3g17210	At5g49510	TG60	At2g31970	At4g12590	T1777	T1541	TG69	At3g55360		LEAF1_2009		LEAF2_2009		LEAF12_2010		STEM12_2009		STEM1_2010		STEM2_2010		DAP1st34_2009		DAP1st3_2010		DAP1st4_2010		DAP50_3_2009		DAP50_4_2009		DAP50_3_2010		DAP50_4_2010		YLD3_2009		YLD4_2009
E6203	124	X	A	A	A	A	A	A	A	A	A	A	A	A	A	A	A	A	A		6.2143	b-a	4.6174	a-e	5.0484	a-f	2.6364	b-j	3.7813	a-h	2.6953	b-i	79.8333	p	78.25	n-o	87.8011	f-g	92.3333	h-i	97	i	95.4879	l	99.954	l	9.1054	a-d	9.5019
Hypeel 45	122	X	A	A	A	A	A	A	A	A	A	A	A	A	A	A	A	A	A		6.1667	b-a	5.3561	a-b	5.3322	a-b	3.381	a-d	3.775	a-h	3.0234	a-e	80.4167	o-p	81.75	k-o	85.6841	g	90.8333	i	95.6667	i	94.6987	k-l	102.235	k-l	6.3701	b-j	10.0016
NIL5	125	X	B	B	B	B	B	B	B	B	B	B	B	B	B	B	B	B	B		5.7381	b-a	4.1631	a-e	4.3472	h-l	3.348	a-e	3.8625	a-e	3.1016	a-d	94.1667	b-k	95.75	b-i	98.4464	b-g	99	e-i	111.33	a-i	107.705	e-j	113.11	f-l	6.7371	a-k	7.0813
08GH7187	102		B	B	A	A	A	A	A	A	A	A	A	A	A	A	A	A	A		5.4286	b-a	3.3765	c-e	--		2.3947	f-j	--		--		102.83	a-b	--		--		109.23	b-e	131	a-d	--		--		4.2803	g-k	6.1526
08GH7214	103	X	B	B	A	A	A	A	A	A	A	A	A	A	A	A	A	A	A		5.4286	b-a	3.4731	c-e	4.6458	c-l	2.8168	b-j	3.2313	f-i	1.8047	h-i	98.1667	a-h	99.25	a-f	109.245	a-b	103	c-g	117.33	a-i	121.839	b-e	147.401	a-c	5.3852	c-k	7.8272
08GH5455	52	X	B	B	B	A	A	A	A	A	A	A	A	A	A	A	A	A	A		5.5476	b-a	4.6143	a-e	4.905	a-j	3.0375	a-h	3.6188	b-h	2.8438	a-h	89.5	c-p	97.5	b-g	103.205	a-d	96.3333	f-i	111.67	a-i	116.129	d-g	140.443	a-e	7.0077	a-j	12.353
08GH5470	53	X	B	B	B	A	A	A	A	A	A	A	A	A	A	A	A	A	A		6.381	b-a	4.1233	a-e	4.5936	d-l	2.5943	b-j	3.7375	a-h	2.6484	b-i	100.5	a-d	95	b-j	99.1517	b-g	123.46	a	123.33	a-g	108.668	e-h	150.176	a-c	4.4581	e-k	10.0582
08GH7127	100	X	B	B	B	A	A	A	A	A	A	A	A	A	A	A	A	A	A		5.9286	b-a	4.476	a-e	4.5013	e-l	3.2811	a-f	3.6563	b-h	3	a-f	97	a-i	98	a-g	101.719	a-e	100.33	d-i	115	a-i	131.67	a-d	144.677	a-d	5.3896	c-k	9.5648
08GH7094	99	X	B	B	B	B	A	A	A	A	A	A	A	A	A	A	A	A	A		6.1667	b-a	3.2593	d-e	4.5241	e-l	2.6529	b-j	3.375	d-i	2.7344	b-i	91.5	b-n	92.25	b-m	97.2523	b-g	99	e-i	102.33	e-i	105.425	f-l	114.71	f-l	4.2695	g-k	10.0105
08GH7226	104		B	B	B	B	A	A	A	A	A	A	A	A	A	A	A	A	A		5.7619	b-a	3.7515	b-e	--		2.7207	b-j	--		--		95.6667	b-j	--		--		99	e-i	121	a-h	--		--		4.3593	e-k	9.7767
08GH6555	84	X	B	B	B	B	B	A	A	A	A	A	A	A	A	A	A	A	A		5.8571	b-a	5.6164	a	4.7003	a-l	2.8932	b-j	3.8	a-f	2.4766	b-i	93.1667	b-l	90.75	c-m	97.4541	b-g	96.3333	f-i	111.67	a-i	104.92	f-l	120.615	e-k	4.5481	e-k	6.255
08GH7444	106		B	B	B	B	B	A	A	A	A	A	A	A	A	A	A	A	A		5.9524	b-a	4.2545	a-e	--		2.9231	b-j	--		--		100.5	a-d	--		--		109.23	b-e	134.67	a-b	--		--		4.9013	e-k	8.8248
08GH7471	108	X	B	B	B	B	B	B	A	A	A	A	A	A	A	A	A	A	A		5.8571	b-a	3.032	e	5.0085	a-g	2.478	d-j	3.7563	a-h	2.3984	b-i	99.6667	a-e	101	a-c	100.647	a-e	101.67	c-h	125	a-f	137.003	a-b	150.176	a-c	6.2115	a-k	10.4763
08GH5592	56	X	B	B	B	B	B	B	B	A	A	A	A	A	A	A	A	A	A		5.7524	b-a	3.9197	a-e	4.8392	a-l	2.4238	e-j	3.6188	b-h	2.0781	d-i	92.6667	b-l	92.25	b-m	97.2523	b-g	100.64	d-i	117.33	a-i	106.208	f-l	128.617	b-g	4.4054	e-k	7.9432
08GH6215	72	X	B	B	B	B	B	B	B	A	A	A	A	A	A	A	A	A	A		6.0476	b-a	3.7487	b-e	4.616	c-l	2.3141	g-j	3.1813	g-i	1.6719	i	108.33	a	110.5	a	116.439	a	111.46	b-d	137.67	a	136.756	a-b	156.135	a	2.2272	k	8.5383
08GH6497	83	X	B	B	B	B	B	B	B	A	A	A	A	A	A	A	A	A	A		5.7381	b-a	4.7162	a-e	4.3949	g-l	2.8324	b-j	3.3375	d-i	2.3203	b-i	95	b-j	97.25	b-h	108.218	a-c	101.67	c-h	125.67	a-f	133.74	a-c	154.419	a	3.7049	i-k	8.6195
08GH6979	98	X	B	B	B	B	B	B	B	A	A	A	A	A	A	A	A	A	A		5.8571	b-a	4.4405	a-e	4.7981	a-l	2.6603	b-j	3.5125	b-i	2.5313	b-i	90.8333	b-o	86.5	f-n	97.4541	b-g	97.6667	e-i	105.67	c-i	99.983	h-l	122.518	d-i	5.1638	d-k	8.1556
08GH5553	55		B	B	B	B	B	B	B	B	A	A	A	A	A	A	A	A	A		5.6429	b-a	4.4562	a-e	--		3.0183	a-i	--		--		101.33	a-c	--		--		101.67	c-h	137.67	a	--		--		4.7603	e-k	5.505
08GH5873	65	X	B	B	B	B	B	B	B	B	A	A	A	A	A	A	A	A	A		5.6905	b-a	3.9932	a-e	4.7246	a-l	2.554	b-j	3.5375	b-i	2.4766	b-i	101.33	a-c	100	a-e	108.443	a-c	120.79	a-b	125.67	a-f	143.38	a	154.419	a	4.6124	e-k	5.2394
08GH6941	96	X	B	B	B	B	B	B	B	B	B	A	A	A	A	A	A	A	A		5.8155	b-a	4.2033	a-e	4.5174	e-l	2.6307	b-j	3.575	b-h	1.8984	f-i	90.3333	c-p	100	a-e	99.1973	b-g	95	f-i	115	a-i	118.653	c-f	133.66	a-f	5.139	d-k	7.5467
08GH7459	107	X	B	B	B	B	B	B	B	B	B	A	A	A	A	A	A	A	A		5.7143	b-a	4.3893	a-e	4.7613	a-l	2.5037	c-j	3.25	e-i	2.4453	b-i	100.5	a-d	104.25	a-b	101.719	a-e	118.87	a-b	131.67	a-c	144.676	a	157.326	a	3.863	h-k	6.2589
08GH6603	85		B	B	B	B	B	B	B	B	B	B	A	A	A	A	A	A	A		5.7619	b-a	3.506	c-e	--		2.022	j	--		--		93.1667	b-l	--		--		100.33	d-i	125.67	a-f	--		--		5.4972	b-k	8.536
08GH6947	97	X	B	B	B	B	B	B	B	B	B	B	A	A	A	A	A	A	A		5.5476	b-a	3.7216	b-e	4.7119	a-l	2.0962	i-j	2.9313	i	2.0703	d-i	89.3333	c-p	100.25	a-d	99.3116	b-g	96.3333	f-i	123.33	a-g	137.003	a-b	151.565	a-b	4.3116	f-k	8.9155
08GH6072	70	X	B	B	B	B	B	B	B	B	B	B	B	B	A	A	A	A	A		5.7381	b-a	4.0755	a-e	4.4442	f-l	2.7592	b-j	3.4938	b-i	1.9766	e-i	86.5	g-p	93	b-l	93.4545	c-g	94.6667	f-i	102.33	e-i	101.748	h-l	127.644	c-h	5.1143	e-k	6.4589
08GH6927	95	X	B	B	B	B	B	B	B	B	B	B	B	B	A	A	A	A	A		5.8571	b-a	4.2214	a-e	4.8348	a-l	2.6502	b-j	3.4375	c-i	2.1484	c-i	88	e-p	93.5	b-l	94.189	b-g	96	f-i	102.33	e-i	104.24	g-l	121.983	e-j	4.5929	e-k	8.9743
08GH7374	105	X	B	B	B	B	B	B	B	B	B	B	B	B	A	A	A	A	A		5.7095	b-a	3.7909	b-e	4.3902	g-l	2.6344	b-j	3.475	b-i	2.7969	b-h	101.33	a-c	102	a-c	101.719	a-e	105	c-f	137.67	a	135.938	a-b	153.003	a	4.5962	e-k	6.6793
08GH6856	93	X	B	B	B	B	B	B	B	B	B	B	B	B	B	B	B	A	A		5.5238	b-a	3.7276	b-e	4.2615	j-l	3.2949	a-f	3.5938	b-h	2.5781	b-i	99	a-f	100.75	a-c	107.498	a-c	105	c-f	128.67	a-e	139.98	a	154.668	a	4.289	g-k	7.7249
08GH6900	94	X	B	B	B	B	B	B	B	B	B	B	B	B	B	B	B	h	A		5.4762	b-a	4.0668	a-e	4.4558	f-l	3.2207	a-g	3.475	b-i	2.5703	b-i	100.5	a-d	96.5	b-i	97.4541	b-g	112.92	a-c	123.33	a-g	105.225	f-l	112.954	f-l	2.4528	j-k	5.161
08GH6321	79	X	A	A	B	B	B	B	B	B	B	B	B	B	B	B	B	B	B		5.6429	b-a	3.6948	b-e	4.5847	d-l	3.4194	a-c	4.0813	a-b	3.1484	a-d	90.3333	c-p	94.25	b-k	98.9236	b-g	97.3333	f-i	108	b-i	106.708	f-k	113.71	f-l	8.9318	a-e	12.923
08GH6747	89		A	A	B	B	B	B	B	B	B	B	B	B	B	B	B	B	B		5.5	b-a	4.2857	a-e	--		2.9038	b-j	--		--		84	j-p	--		--		94.3333	f-i	105.67	c-i	--		--		7.0801	a-i	11.3658
08GH6328	80	X	A	A	A	B	B	B	B	B	B	B	B	B	B	B	B	B	B		5.4286	b-a	4.0094	a-e	4.5754	d-l	2.8425	b-j	3.575	b-h	2.5703	b-i	91.5	b-n	95.75	b-i	98.992	b-g	99	e-i	109	b-i	105.795	f-l	110.129	g-l	8.6158	a-g	13.877
08GH6681	86		A	A	A	B	B	B	B	B	B	B	B	B	B	B	B	B	B		6.1429	b-a	4.2195	a-e	--		2.7399	b-j	--		--		84.8333	i-p	--		--		94.6667	f-i	102.33	e-i	--		--		7.6015	a-i	13.3077
08GH6345	81	X	A	A	A	A	B	B	B	B	B	B	B	B	B	B	B	B	B		5.9286	b-a	4.4984	a-e	4.4997	e-l	2.9734	a-i	3.6625	b-h	2.8984	a-h	90.8333	b-o	92	b-m	95.7414	b-g	96.3333	f-i	99	f-i	103.741	g-l	107.969	h-l	5.6611	b-k	8.0818
08GH6709	87		A	A	A	A	B	B	B	B	B	B	B	B	B	B	B	B	B		5.7619	b-a	4.1013	a-e	--		2.9322	b-j	--		--		91.6667	b-n	--		--		100.33	d-i	111.67	a-i	--		--		6.3814	a-k	10.6118
08GH6288	77	X	A	A	A	A	A	B	B	B	B	B	B	B	B	B	B	B	B		5.5	b-a	4.2221	a-e	4.6953	b-l	3.4295	a-b	3.7938	a-g	3.3516	a-b	87.3333	e-p	86	g-n	91.9602	d-g	94.3333	f-i	105.67	c-i	98.2092	h-l	104.689	i-l	8.8977	a-f	11.4654
08GH5516	54	X	A	A	A	A	A	A	A	B	B	B	B	B	B	B	B	B	B		5.2381	b-a	3.5892	b-e	4.3077	j-l	3.1658	a-h	3.6625	b-h	2.7031	b-i	89.6667	c-p	84	i-o	99.9309	b-f	96.3333	f-i	109	b-i	103.71	g-l	113.449	f-l	10.4707	a	12.4964
08GH6226	73		A	A	A	A	A	A	A	B	B	B	B	B	B	B	B	B	B		5.7619	b-a	4.4867	a-e	--		3.1209	a-h	--		--		90.1667	c-p	--		--		96.3333	f-i	115	a-i	--		--		8.1252	a-i	11.0885
08GH6234	74		A	A	A	A	A	A	A	B	B	B	B	B	B	B	B	B	B		4.6905	b	3.2546	d-e	--		2.9542	b-i	--		--		87	f-p	--		--		99	e-i	109	b-i	--		--		7.7464	a-i	9.7725
08GH6423	82		A	A	A	A	A	A	A	B	B	B	B	B	B	B	B	B	B		6	b-a	3.9794	a-e	--		2.2811	h-j	--		--		92.6667	b-l	--		--		97.6667	e-i	111.33	a-i	--		--		7.4494	a-i	9.0533
08GH6724	88		A	A	A	A	A	A	A	B	B	B	B	B	B	B	B	B	B		5.1667	b-a	3.9551	a-e	--		2.7399	b-j	--		--		90.3333	c-p	--		--		99	e-i	117.33	a-i	--		--		6.4663	a-k	12.2893
08GH7166	101		A	A	A	A	A	A	A	B	B	B	B	B	B	B	B	B	B		5.3333	b-a	3.9298	a-e	--		2.9963	a-i	--		--		87.5	e-p	--		--		94.6667	f-i	105.67	c-i	--		--		8.3989	a-h	11.0215
08GH6261	75	X	A	A	A	A	A	A	A	A	B	B	B	B	B	B	B	B	B		5	b-a	4.1184	a-e	4.7026	a-l	2.7106	b-j	3.8438	a-f	3.2734	a-b	95	b-j	93	b-l	99.9309	b-f	99	e-i	121	a-h	107.705	e-j	112.746	g-l	10.0605	a-b	9.5989
08GH6782	90		A	A	A	A	A	A	A	A	B	B	B	B	B	B	B	B	B		5.5952	b-a	4.2427	a-e	--		2.9322	b-j	--		--		95.6667	b-j	--		--		100.33	d-i	115	a-i	--		--		7.3669	a-i	7.9607
08GH5861	64	X	A	A	A	A	A	A	A	A	A	B	B	B	B	B	B	B	B		5.2381	b-a	4.2373	a-e	4.2465	k-l	2.794	b-j	3.7563	a-h	3.125	a-d	93.5	b-l	94.25	b-k	99.9309	b-f	101.67	c-h	121	a-h	108.397	e-i	113.24	f-l	8.1973	a-i	8.2177
08GH6799	91		A	A	A	A	A	A	A	A	A	B	B	B	B	B	B	B	B		5.4286	b-a	3.6068	b-e	--		3.2335	a-g	--		--		91.6667	b-n	--		--		97.6667	e-i	111.33	a-i	--		--		8.6156	a-g	9.4034
08GH5616	58	X	A	A	A	A	A	A	A	A	A	A	B	B	B	B	B	B	B		5.3571	b-a	4.2026	a-e	4.3164	i-l	2.9579	b-i	4.0063	a-c	3.0938	a-d	95	b-j	94.25	b-k	101.672	a-e	97.6667	e-i	115	a-i	107.447	e-k	128.617	b-g	7.1691	a-i	13.2704
08GH5920	66		A	A	A	A	A	A	A	A	A	A	B	B	B	B	B	B	B		5.7619	b-a	4.1406	a-e	--		3.2527	a-f	--		--		98.8333	a-g	--		--		100.33	d-i	128	a-e	--		--		5.6944	b-k	11.6067
08GH5941	67		A	A	A	A	A	A	A	A	A	A	B	B	B	B	B	B	B		5.4048	b-a	4.4608	a-e	--		3.1346	a-h	--		--		93.1667	b-l	--		--		99	e-i	109	b-i	--		--		8.1449	a-i	12.6634
08GH5968	68		A	A	A	A	A	A	A	A	A	A	B	B	B	B	B	B	B		5.6667	b-a	4.404	a-e	--		2.8516	b-j	--		--		92.3333	b-m	--		--		100.33	d-i	109	b-i	--		--		6.6118	a-k	7.265
08GH5705	59	X	A	A	A	A	A	A	A	A	A	A	A	A	B	B	B	B	B		6.5714	a	4.8233	a-d	4.9959	a-h	3.1566	a-h	3.8625	a-e	2.8047	b-h	87.1667	f-p	79.5	m-o	93.4545	c-g	95.3333	f-i	109	b-i	100.484	h-l	107.696	i-l	9.8105	a-c	15.003
08GH5722	60	X	A	A	A	A	A	A	A	A	A	A	A	A	B	B	B	B	B		5.6667	b-a	4.8441	a-d	4.9837	a-h	2.272	h-j	3.2563	e-i	2.2969	b-i	81.6667	l-p	84.5	h-o	90.469	d-g	92.6667	g-i	97.6667	g-i	100.233	h-l	107.399	i-l	7.5279	a-i	10.1362
08GH6011	69	X	A	A	A	A	A	A	A	A	A	A	A	A	B	B	B	B	B		6	b-a	4.5842	a-e	4.6629	c-l	3.8874	a	4.3125	a	3.9219	a	84.8333	i-p	84.5	h-o	89.1661	d-g	94.3333	f-i	99	f-i	98.7311	h-l	103.968	i-l	8.1782	a-i	15.6013
08GH6302	78	X	A	A	A	A	A	A	A	A	A	A	A	A	B	B	B	B	B		4.6905	b	5.0662	a-c	5.1308	a-e	2.5476	b-j	3.8188	a-f	3.2188	a-c	79.6667	n-p	72.75	o	91.9602	d-g	90.6667	h-i	97.6667	g-i	95.4879	i-l	105.196	i-l	8.8388	a-g	11.5663
08GH5605	57	X	A	A	A	A	A	A	A	A	A	A	A	A	A	A	B	B	B		6.4048	a	5.2914	a-b	4.9999	a-g	2.8013	b-j	3.7188	a-h	2.9766	a-f	80	m-p	75	n-o	85.6841	g	90	h-i	96	h-i	94.8978	j-l	102.376	k-l	8.0104	a-i	13.0607
08GH5771	62	X	A	A	A	A	A	A	A	A	A	A	A	A	A	A	A	B	B		6	b-a	4.122	a-e	4.8951	a-k	2.9954	a-i	3.8438	a-f	2.9766	a-f	85.8333	h-p	87.25	e-n	91.9602	d-g	95.6667	f-i	102.33	e-i	101.23	h-l	103.753	i-l	8.552	a-g	13.6307
08GH5784††	63D		A	A	A	A	A	A	A	A	A	A	A	A	A	A	A	B	B		--		--		--		--		--		--		89.3333	c-p	87.5	d-n	94.189	b-g	95	f-i	121	a-h	104.973	f-l	110.484	g-l	5.2128	d-k	17.6164
08GH6094	71	X	A	A	A	A	A	A	A	A	A	A	A	A	A	A	A	B	B		6.3333	b-a	4.1743	a-e	4.7673	a-l	2.8176	b-j	3.7625	a-h	3	a-f	79.6667	n-p	81	l-o	87.7203	e-g	92	g-i	97.6667	g-i	98.0032	h-l	103.252	j-l	6.4553	a-k	14.0308
08GH6278	76	X	A	A	A	A	A	A	A	A	A	A	A	A	A	A	A	B	B		6	b-a	3.8886	a-e	5.3414	a-b	2.9634	a-i	3.6563	b-h	2.5234	b-i	85.3333	i-p	82.5	j-o	90.469	d-g	95.3333	f-i	104.33	d-i	99.7234	h-l	109.471	g-l	7.6621	a-i	14.7564
08GH7610	109	X	A	A	A	A	A	A	A	A	A	A	A	A	A	A	A	B	B		6.0714	b-a	4.6018	a-e	5.1852	a-d	2.935	b-j	3.6563	b-h	3	a-f	82.5	k-p	80.75	l-o	90.469	d-g	92	g-i	99	f-i	96.4862	h-l	106.709	i-l	6.6527	a-k	15.0327
08GH5726	61	X	A	A	A	A	A	A	A	A	A	A	A	A	A	A	A	A	B		6	b-a	4.3862	a-e	5.3493	a	2.2958	h-j	3.175	h-i	1.8281	g-i	79.8333	n-p	85.25	g-o	90.469	d-g	91.3333	g-i	99	f-i	100.736	h-l	103.992	i-l	7.8929	a-i	9.3892
08GH6042††	63S	X	A	A	A	A	A	A	A	A	A	A	A	A	A	A	A	A	B		5.6429	b-a	4.1124	a-e	4.8401	a-l	2.6951	b-j	3.8625	a-e	2.4688	b-i	--		86.5	f-n	90.469	d-g	--		--		98.7311	h-l	103.467	i-l	--		--
08GH6805	92	X	A	A	A	A	A	A	A	A	A	B	A	A	A	A	A	A	A		5.5476	b-a	4.3013	a-e	4.8381	a-l	2.7976	b-j	3.8438	a-f	2.9297	a-g	88.5	d-p	77	n-o	90.469	d-g	96	f-i	109	b-i	97.4656	h-l	106.439	i-l	6.9409	a-j	14.2957
Means Separation																					*		*		*		*		*		*		*		*		*		*		*		*		*		*		*
A double dash (--) indicates that the line was not included in the experiment.
An asterisk (*) indicates significance at P ≤ 0.05 and “ns” indicates not significant.
†Rank transformation was applied to CD4_2009. Values presented are mean ranks for each line.
††08GH6042 was identified as belonging to an underrepresented genotypic class just prior to seeding of location 1 and 2 experiments in 2009, and was substituted for 08GH5784 in those locations in 2009 and 2010
[truncated: 108 more columns]
