# Supplementary material for: Linkage Relationships Among Multiple QTL for Horticultural Traits and Late Blight (P. infestans) Resistance on Chromosome 5 Introgressed from Wild Tomato Solanum habrochaites
Source: G3 (Bethesda). 2013 Oct 11;3(12):2131–46. doi: 10.1534/g3.113.007195 (PMC3852376; doi:10.1534/g3.113.007195)
Supplement: Supporting Information [file supp_g3.113.007195_TableS2.xls]

## Sheet: 2009
				Table S2. Raw phenotypic trait data.
Loc	Block	Entry	Genotype	HAB	H	W	SZ	SH	CD	SW	DAP1st	DAP50	30Wt	pH	Brix	FP	FW	FH	FS	YLD
1	1	52	08GH5455	3	65	95	6175	0.684	3
1	1	53	08GH5470	3	70	120	8400	0.583	2
1	1	54	08GH5516	2	65	95	6175	0.684	4
1	1	55	08GH5553	3	60	110	6600	0.545	3
1	1	56	08GH5592	3	60	90	5400	0.667	4
1	1	57	08GH5605	2	70	100	7000	0.7	3
1	1	58	08GH5616	2	95	125	11875	0.76	2
1	1	59	08GH5705	2	65	100	6500	0.65	3
1	1	60	08GH5722	2	55	85	4675	0.647	3
1	1	61	08GH5726	3	55	85	4675	0.647	4
1	1	62	08GH5771	3	70	115	8050	0.609	2
1	1	63	08GH5784	2	70	105	7350	0.667	4
1	1	64	08GH5861	3	75	110	8250	0.682	4
1	1	65	08GH5873	2	60	95	5700	0.632	3
1	1	66	08GH5920	3	85	120	10200	0.708	2
1	1	67	08GH5941	3	80	120	9600	0.667	3
1	1	68	08GH5968	2	70	115	8050	0.609	2
1	1	69	08GH6011	3	75	115	8625	0.652	2
1	1	70	08GH6072	2	55	90	4950	0.611	4
1	1	71	08GH6094	3	60	110	6600	0.545	3
1	1	72	08GH6215	2	50	80	4000	0.625	5
1	1	73	08GH6226	2	75	125	9375	0.6	2
1	1	74	08GH6234	2	80	100	8000	0.8	3
1	1	75	08GH6261	2	75	110	8250	0.682	2
1	1	76	08GH6278	2	55	95	5225	0.579	4
1	1	77	08GH6288	3	75	115	8625	0.652	2
1	1	78	08GH6302	1	75	100	7500	0.75	3
1	1	79	08GH6321	2	60	90	5400	0.667	2
1	1	80	08GH6328	3	60	105	6300	0.571	3
1	1	81	08GH6345	2	70	105	7350	0.667	2
1	1	82	08GH6423	3	70	115	8050	0.609	2
1	1	83	08GH6497	3	60	120	7200	0.5	2
1	1	84	08GH6555	3	60	80	4800	0.75	3
1	1	85	08GH6603	3	70	110	7700	0.636	2
1	1	86	08GH6681	2	85	125	10625	0.68	2
1	1	87	08GH6709	1	70	115	8050	0.609	2
1	1	88	08GH6724	1	75	115	8625	0.652	3
1	1	89	08GH6747	1	65	110	7150	0.591	3
1	1	90	08GH6782	2	85	130	11050	0.654	2
1	1	91	08GH6799	2	75	110	8250	0.682	4
1	1	92	08GH6805	2	75	110	8250	0.682	2
1	1	93	08GH6856	1	70	110	7700	0.636	3
1	1	94	08GH6900	3	70	95	6650	0.737	2
1	1	95	08GH6927	2	60	90	5400	0.667	3
1	1	96	08GH6941	3	50	95	4750	0.526	3
1	1	97	08GH6947	2	50	95	4750	0.526	4
1	1	98	08GH6979	3	55	95	5225	0.579	3
1	1	99	08GH7094	2	75	110	8250	0.682	2
1	1	100	08GH7127	2	75	115	8625	0.652	2
1	1	101	08GH7166	2	90	125	11250	0.72	3
1	1	102	08GH7187	1	65	90	5850	0.722	3
1	1	103	08GH7214	2	55	85	4675	0.647	4
1	1	104	08GH7226	3	65	105	6825	0.619	3
1	1	105	08GH7374	2	65	90	5850	0.722	3
1	1	106	08GH7444	3	75	120	9000	0.625	2
1	1	107	08GH7459	3	55	85	4675	0.647	3
1	1	108	08GH7471	2	60	100	6000	0.6	3
1	1	109	08GH7610	3	65	110	7150	0.591	3
1	1	123	E6203	3	70	100	7000	0.7	3
1	1	124	E6203	3	70	125	8750	0.56	3
1	1	122	Hyp45	3	75	120	9000	0.625	3
1	1	121	Hyp45	1	75	125	9375	0.6	3
1	1	125	NIL5	2	65	85	5525	0.765	2
1	2	52	08GH5455	2	65	115	7475	0.565	3
1	2	53	08GH5470	3	70	110	7700	0.636	3
1	2	54	08GH5516	2	65	115	7475	0.565	4
1	2	55	08GH5553	2	55	100	5500	0.55	4
1	2	56	08GH5592	2	55	105	5775	0.524	3
1	2	57	08GH5605	3	65	125	8125	0.52	3
1	2	58	08GH5616	2	80	135	10800	0.593	2
1	2	59	08GH5705	1	80	120	9600	0.667	2
1	2	60	08GH5722	3	50	95	4750	0.526	4
1	2	61	08GH5726	2	60	90	5400	0.667	4
1	2	62	08GH5771	3	75	120	9000	0.625	2
1	2	63	08GH5784	3	65	125	8125	0.52	3
1	2	64	08GH5861	3	75	120	9000	0.625	3
1	2	65	08GH5873	2	60	110	6600	0.545	3
1	2	66	08GH5920	1	80	125	10000	0.64	3
1	2	67	08GH5941	2	70	115	8050	0.609	3
1	2	68	08GH5968	3	70	115	8050	0.609	3
1	2	69	08GH6011	3	70	130	9100	0.538	3
1	2	70	08GH6072	3	50	80	4000	0.625	3
1	2	71	08GH6094	2	70	125	8750	0.56	2
1	2	72	08GH6215	1	60	100	6000	0.6	3
1	2	73	08GH6226	2	85	120	10200	0.708	2
1	2	74	08GH6234	3	65	125	8125	0.52	3
1	2	75	08GH6261	2	65	110	7150	0.591	3
1	2	76	08GH6278	2	60	105	6300	0.571	3
1	2	77	08GH6288	3	65	95	6175	0.684	2
1	2	78	08GH6302	3	75	120	9000	0.625	2
1	2	79	08GH6321	1	70	85	5950	0.824	4
1	2	80	08GH6328	1	70	120	8400	0.583	3
1	2	81	08GH6345	2	90	135	12150	0.667	3
1	2	82	08GH6423	2	75	110	8250	0.682	3
1	2	83	08GH6497	3	75	115	8625	0.652	2
1	2	84	08GH6555	3	55	125	6875	0.44	3
1	2	85	08GH6603	3	55	90	4950	0.611	3
1	2	86	08GH6681	2	75	110	8250	0.682	2
1	2	87	08GH6709	1	75	120	9000	0.625	2
1	2	88	08GH6724	2	85	120	10200	0.708	3
1	2	89	08GH6747	2	65	115	7475	0.565	3
1	2	90	08GH6782	1	75	125	9375	0.6	3
1	2	91	08GH6799	2	70	120	8400	0.583	3
1	2	92	08GH6805	3	65	110	7150	0.591	2
1	2	93	08GH6856	3	80	100	8000	0.8	3
1	2	94	08GH6900	2	65	110	7150	0.591	2
1	2	95	08GH6927	2	50	100	5000	0.5	3
1	2	96	08GH6941	3	55	105	5775	0.524	3
1	2	97	08GH6947	3	55	110	6050	0.5	4
1	2	98	08GH6979	3	65	115	7475	0.565	3
1	2	99	08GH7094	3	70	125	8750	0.56	2
1	2	100	08GH7127	1	75	115	8625	0.652	3
1	2	101	08GH7166	2	80	115	9200	0.696	3
1	2	102	08GH7187	3	65	90	5850	0.722	4
1	2	103	08GH7214	2	60	115	6900	0.522	4
1	2	104	08GH7226	3	65	110	7150	0.591	3
1	2	105	08GH7374	2	75	115	8625	0.652	3
1	2	106	08GH7444	3	70	105	7350	0.667	2
1	2	107	08GH7459	3	60	100	6000	0.6	3
1	2	108	08GH7471	2	60	110	6600	0.545	3
1	2	109	08GH7610	3	70	110	7700	0.636	3
1	2	123	E6203	2	70	115	8050	0.609	4
1	2	124	E6203	3	65	115	7475	0.565	3
1	2	122	Hyp45	3	75	120	9000	0.625	3
1	2	121	Hyp45	1	75	120	9000	0.625	3
1	2	125	NIL5	2	70	115	8050	0.609	3
1	3	52	08GH5455	2	75	125	9375	0.6	3
1	3	53	08GH5470	3	60	110	6600	0.545	3
1	3	54	08GH5516	2	55	100	5500	0.55	4
1	3	55	08GH5553	3	60	100	6000	0.6	3
1	3	56	08GH5592	2	65	105	6825	0.619	3
1	3	57	08GH5605	3	65	130	8450	0.5	2
1	3	58	08GH5616	3	75	115	8625	0.652	2
1	3	59	08GH5705	2	60	130	7800	0.462	3
1	3	60	08GH5722	2	65	90	5850	0.722	4
1	3	61	08GH5726	2	60	110	6600	0.545	4
1	3	62	08GH5771	3	55	130	7150	0.423	3
1	3	63	08GH5784	2	70	115	8050	0.609	3
1	3	64	08GH5861	2	60	115	6900	0.522	4
1	3	65	08GH5873	2	55	110	6050	0.5	3
1	3	66	08GH5920	1	80	150	12000	0.533	3
1	3	67	08GH5941	3	75	135	10125	0.556	2
1	3	68	08GH5968	3	70	125	8750	0.56	3
1	3	69	08GH6011	2	80	160	12800	0.5	3
1	3	70	08GH6072	2	60	105	6300	0.571	4
1	3	71	08GH6094	3	65	130	8450	0.5	2
1	3	72	08GH6215	2	60	115	6900	0.522	3
1	3	73	08GH6226	3	75	150	11250	0.5	2
1	3	74	08GH6234	3	75	130	9750	0.577	3
1	3	75	08GH6261	2	75	135	10125	0.556	3
1	3	76	08GH6278	2	60	115	6900	0.522	3
1	3	77	08GH6288	2	65	115	7475	0.565	3
1	3	78	08GH6302	2	75	110	8250	0.682	3
1	3	79	08GH6321	2	75	105	7875	0.714	4
1	3	80	08GH6328	2	70	125	8750	0.56	2
1	3	81	08GH6345	2	95	155	14725	0.613	2
1	3	82	08GH6423	2	60	130	7800	0.462	2
1	3	83	08GH6497	3	70	115	8050	0.609	2
1	3	84	08GH6555	3	65	115	7475	0.565	2
1	3	85	08GH6603	2	65	105	6825	0.619	3
1	3	86	08GH6681	3	70	120	8400	0.583	2
1	3	87	08GH6709	3	65	125	8125	0.52	3
1	3	88	08GH6724	2	75	120	9000	0.625	3
1	3	89	08GH6747	2	75	120	9000	0.625	3
1	3	90	08GH6782	2	90	140	12600	0.643	2
1	3	91	08GH6799	2	70	110	7700	0.636	3
1	3	92	08GH6805	1	75	130	9750	0.577	3
1	3	93	08GH6856	1	70	120	8400	0.583	3
1	3	94	08GH6900	2	65	110	7150	0.591	3
1	3	95	08GH6927	2	70	125	8750	0.56	3
1	3	96	08GH6941	2	60	120	7200	0.5	3
1	3	97	08GH6947	2	65	130	8450	0.5	3
1	3	98	08GH6979	2	60	115	6900	0.522	3
1	3	99	08GH7094	2	70	115	8050	0.609	2
1	3	100	08GH7127	2	75	115	8625	0.652	3
1	3	101	08GH7166	3	75	130	9750	0.577	2
1	3	102	08GH7187	2	50	75	3750	0.667	4
1	3	103	08GH7214	2	65	120	7800	0.542	4
1	3	104	08GH7226	3	65	100	6500	0.65	3
1	3	105	08GH7374	2	75	125	9375	0.6	3
1	3	106	08GH7444	2	75	125	9375	0.6	2
1	3	107	08GH7459	2	65	115	7475	0.565	4
1	3	108	08GH7471	3	60	110	6600	0.545	3
1	3	109	08GH7610	3	70	140	9800	0.5	2
1	3	124	E6203	3	75	115	8625	0.652	3
1	3	123	E6203	3	65	120	7800	0.542	3
1	3	121	Hyp45	3	75	150	11250	0.5	3
1	3	122	Hyp45	2	75	145	10875	0.517	3
1	3	125	NIL5	3	70	125	8750	0.56	3
2	4	52	08GH5455	3	65	125	8125	0.52	2
2	4	53	08GH5470	3	80	150	12000	0.533	2
2	4	54	08GH5516	2	65	100	6500	0.65	4
2	4	55	08GH5553	2	65	125	8125	0.52	4
2	4	56	08GH5592	3	55	125	6875	0.44	3
2	4	57	08GH5605	3	65	125	8125	0.52	3
2	4	58	08GH5616	3	85	105	8925	0.81	2
2	4	59	08GH5705	3	70	120	8400	0.583	3
2	4	60	08GH5722	2	50	105	5250	0.476	3
2	4	61	08GH5726	2	50	105	5250	0.476	3
2	4	62	08GH5771	3	65	160	10400	0.406	2
2	4	63	08GH5784	2	75	120	9000	0.625	3
2	4	64	08GH5861	3	70	145	10150	0.483	3
2	4	65	08GH5873	3	65	85	5525	0.765	3
2	4	66	08GH5920	3	85	110	9350	0.773	2
2	4	67	08GH5941	3	80	130	10400	0.615	3
2	4	68	08GH5968	2	80	110	8800	0.727	3
2	4	69	08GH6011	3	80	125	10000	0.64	2
2	4	70	08GH6072	2	50	110	5500	0.455	3
2	4	71	08GH6094	3	75	115	8625	0.652	2
2	4	72	08GH6215	2	60	85	5100	0.706	4
2	4	73	08GH6226	3	70	120	8400	0.583	2
2	4	74	08GH6234	3	90	125	11250	0.72	3
2	4	75	08GH6261	2	75	115	8625	0.652	3
2	4	76	08GH6278	2	70	100	7000	0.7	4
2	4	77	08GH6288	2	75	120	9000	0.625	2
2	4	78	08GH6302	3	70	130	9100	0.538	3
2	4	79	08GH6321	2	80	120	9600	0.667	3
2	4	80	08GH6328	2	60	125	7500	0.48	3
2	4	81	08GH6345	1	85	110	9350	0.773	2
2	4	82	08GH6423	3	60	120	7200	0.5	3
2	4	83	08GH6497	3	70	105	7350	0.667	3
2	4	84	08GH6555	3	60	115	6900	0.522	3
2	4	85	08GH6603	2	70	100	7000	0.7	3
2	4	86	08GH6681	2	80	125	10000	0.64	2
2	4	87	08GH6709	3	70	120	8400	0.583	3
2	4	88	08GH6724	2	75	110	8250	0.682	4
2	4	89	08GH6747	2	75	120	9000	0.625	3
2	4	90	08GH6782	2	80	120	9600	0.667	2
2	4	91	08GH6799	2	75	130	9750	0.577	4
2	4	92	08GH6805	2	95	120	11400	0.792	3
2	4	93	08GH6856	2	70	110	7700	0.636	3
2	4	94	08GH6900	2	55	125	6875	0.44	3
2	4	95	08GH6927	2	55	100	5500	0.55	3
2	4	96	08GH6941	3	60	105	6300	0.571	4
2	4	97	08GH6947	1	55	100	5500	0.55	4
2	4	98	08GH6979	3	55	125	6875	0.44	3
2	4	99	08GH7094	3	75	110	8250	0.682	3
2	4	100	08GH7127	3	65	105	6825	0.619	3
2	4	101	08GH7166	2	85	110	9350	0.773	3
2	4	102	08GH7187	2	55	105	5775	0.524	4
2	4	103	08GH7214	3	60	115	6900	0.522	3
2	4	104	08GH7226	3	60	105	6300	0.571	3
2	4	105	08GH7374	3	60	130	7800	0.462	3
2	4	106	08GH7444	2	90	140	12600	0.643	3
2	4	107	08GH7459	3	60	100	6000	0.6	3
2	4	108	08GH7471	2	50	105	5250	0.476	3
2	4	109	08GH7610	3	75	105	7875	0.714	2
2	4	123	E6203	3	75	105	7875	0.714	4
2	4	124	E6203	3	75	130	9750	0.577	3
2	4	121	Hyp45	1	75	130	9750	0.577	2
2	4	122	Hyp45	2	80	115	9200	0.696	3
2	4	125	NIL5	1	90	120	10800	0.75	2
2	5	52	08GH5455	2	60	120	7200	0.5	3
2	5	53	08GH5470	2	65	110	7150	0.591	3
2	5	54	08GH5516	2	70	110	7700	0.636	3
2	5	55	08GH5553	2	60	100	6000	0.6	3
2	5	56	08GH5592	2	60	130	7800	0.462	3
2	5	57	08GH5605	3	65	140	9100	0.464	2
2	5	58	08GH5616	2	100	155	15500	0.645	2
2	5	59	08GH5705	3	75	120	9000	0.625	3
2	5	60	08GH5722	2	50	105	5250	0.476	4
2	5	61	08GH5726	3	45	95	4275	0.474	3
2	5	62	08GH5771	3	90	130	11700	0.692	3
2	5	63	08GH5784	2	65	105	6825	0.619	3
2	5	64	08GH5861	2	60	120	7200	0.5	3
2	5	65	08GH5873	2	65	110	7150	0.591	2
2	5	66	08GH5920	3	90	125	11250	0.72	3
2	5	67	08GH5941	1	70	110	7700	0.636	3
2	5	68	08GH5968	1	75	125	9375	0.6	2
2	5	69	08GH6011	3	85	130	11050	0.654	3
2	5	70	08GH6072	1	65	90	5850	0.722	4
2	5	71	08GH6094	2	55	140	7700	0.393	3
2	5	72	08GH6215	3	50	95	4750	0.526	3
2	5	73	08GH6226	3	70	125	8750	0.56	2
2	5	74	08GH6234	2	70	130	9100	0.538	3
2	5	75	08GH6261	2	75	105	7875	0.714	3
2	5	76	08GH6278	1	55	90	4950	0.611	4
2	5	77	08GH6288	3	60	120	7200	0.5	2
2	5	78	08GH6302	2	70	115	8050	0.609	3
2	5	79	08GH6321	2	60	145	8700	0.414	3
2	5	80	08GH6328	2	75	120	9000	0.625	3
2	5	81	08GH6345	2	85	140	11900	0.607	2
2	5	82	08GH6423	2	65	135	8775	0.481	2
2	5	83	08GH6497	3	65	135	8775	0.481	3
2	5	84	08GH6555	3	55	125	6875	0.44	3
2	5	85	08GH6603	3	65	105	6825	0.619	3
2	5	86	08GH6681	3	75	140	10500	0.536	2
2	5	87	08GH6709	2	75	110	8250	0.682	3
2	5	88	08GH6724	2	70	130	9100	0.538	3
2	5	89	08GH6747	2	85	140	11900	0.607	3
2	5	90	08GH6782	3	70	135	9450	0.519	3
2	5	91	08GH6799	2	60	115	6900	0.522	3
2	5	92	08GH6805	2	75	110	8250	0.682	3
2	5	93	08GH6856	2	65	115	7475	0.565	3
2	5	94	08GH6900	2	75	130	9750	0.577	3
2	5	95	08GH6927	3	60	110	6600	0.545	2
2	5	96	08GH6941	2	65	100	6500	0.65	3
2	5	97	08GH6947	3	50	110	5500	0.455	4
2	5	98	08GH6979	3	60	125	7500	0.48	2
2	5	99	08GH7094	3	70	140	9800	0.5	2
2	5	100	08GH7127	2	75	125	9375	0.6	4
2	5	101	08GH7166	2	70	125	8750	0.56	3
2	5	102	08GH7187	2	65	110	7150	0.591	3
2	5	103	08GH7214	2	55	90	4950	0.611	3
2	5	104	08GH7226	3	65	120	7800	0.542	4
2	5	105	08GH7374	3	55	120	6600	0.458	2
2	5	106	08GH7444	3	75	135	10125	0.556	2
2	5	107	08GH7459	2	65	105	6825	0.619	3
2	5	108	08GH7471	2	60	120	7200	0.5	3
2	5	109	08GH7610	2	60	110	6600	0.545	3
2	5	124	E6203	3	60	105	6300	0.571	3
2	5	123	E6203	3	65	130	8450	0.5	3
2	5	121	Hyp45	2	70	110	7700	0.636	3
2	5	122	Hyp45	3	80	130	10400	0.615	2
2	5	125	NIL5	3	65	130	8450	0.5	2
2	6	52	08GH5455	3	60	110	6600	0.545	3
2	6	53	08GH5470	3	75	115	8625	0.652	2
2	6	54	08GH5516	3	55	115	6325	0.478	3
2	6	55	08GH5553	2	55	110	6050	0.5	3
2	6	56	08GH5592	2	55	120	6600	0.458	3
2	6	57	08GH5605	2	70	120	8400	0.583	2
2	6	58	08GH5616	3	70	130	9100	0.538	2
2	6	59	08GH5705	2	75	120	9000	0.625	3
2	6	60	08GH5722	3	60	125	7500	0.48	2
2	6	61	08GH5726	3	45	95	4275	0.474	3
2	6	62	08GH5771	3	65	130	8450	0.5	2
2	6	63	08GH5784	3	60	130	7800	0.462	3
2	6	64	08GH5861	3	75	130	9750	0.577	3
2	6	65	08GH5873	2	65	105	6825	0.619	3
2	6	66	08GH5920	3	85	130	11050	0.654	3
2	6	67	08GH5941	2	70	115	8050	0.609	3
2	6	68	08GH5968	2	70	140	9800	0.5	2
2	6	69	08GH6011	2	65	115	7475	0.565	3
2	6	70	08GH6072	2	65	105	6825	0.619	4
2	6	71	08GH6094	2	60	105	6300	0.571	3
2	6	72	08GH6215	2	55	100	5500	0.55	4
2	6	73	08GH6226	2	65	130	8450	0.5	3
2	6	74	08GH6234	2	65	125	8125	0.52	3
2	6	75	08GH6261	2	75	115	8625	0.652	2
2	6	76	08GH6278	2	55	115	6325	0.478	2
2	6	77	08GH6288	2	55	120	6600	0.458	2
2	6	78	08GH6302	3	70	135	9450	0.519	2
2	6	79	08GH6321	2	70	130	9100	0.538	3
2	6	80	08GH6328	2	65	120	7800	0.542	3
2	6	81	08GH6345	1	70	115	8050	0.609	2
2	6	82	08GH6423	2	75	110	8250	0.682	3
2	6	83	08GH6497	2	75	105	7875	0.714	3
2	6	84	08GH6555	3	60	105	6300	0.571	2
2	6	85	08GH6603	2	60	100	6000	0.6	3
2	6	86	08GH6681	3	70	135	9450	0.519	2
2	6	87	08GH6709	3	60	110	6600	0.545	2
2	6	88	08GH6724	2	80	110	8800	0.727	3
2	6	89	08GH6747	1	70	115	8050	0.609	3
2	6	90	08GH6782	2	70	125	8750	0.56	2
2	6	91	08GH6799	2	75	130	9750	0.577	3
2	6	92	08GH6805	2	80	115	9200	0.696	3
2	6	93	08GH6856	2	70	100	7000	0.7	3
2	6	94	08GH6900	2	65	115	7475	0.565	2
2	6	95	08GH6927	2	55	115	6325	0.478	3
2	6	96	08GH6941	2	55	105	5775	0.524	3
2	6	97	08GH6947	2	55	105	5775	0.524	3
2	6	98	08GH6979	2	65	125	8125	0.52	3
2	6	99	08GH7094	3	65	110	7150	0.591	3
2	6	100	08GH7127	3	80	115	9200	0.696	3
2	6	101	08GH7166	1	70	115	8050	0.609	3
2	6	102	08GH7187	2	60	105	6300	0.571	3
2	6	103	08GH7214	2	55	95	5225	0.579	4
2	6	104	08GH7226	3	60	105	6300	0.571	3
2	6	105	08GH7374	2	65	120	7800	0.542	3
2	6	106	08GH7444	3	60	110	6600	0.545	2
2	6	107	08GH7459	2	55	105	5775	0.524	4
2	6	108	08GH7471	2	55	100	5500	0.55	4
2	6	109	08GH7610	3	70	130	9100	0.538	2
2	6	123	E6203	3	60	145	8700	0.414	2
2	6	124	E6203	2	65	120	7800	0.542	3
2	6	121	Hyp45	3	65	125	8125	0.52	3
2	6	122	Hyp45	3	60	110	6600	0.545	2
2	6	125	NIL5	3	60	125	7500	0.48	2
3	7	52	08GH5455	2	50	80	4000	0.625	3	0.349	94	99	2125	4.3	5.2	167.942	44.478	49.498	1.113	7.11
3	7	53	08GH5470	3	65	120	7800	0.542	3	0.262	94	129	1669	4.5	6.2	185.82	50.882	53.5351	1.052	4.28
3	7	54	08GH5516	3	50	125	6250	0.4	3	0.3466	85	95	1890.4	4.1	6	178.995	47.3222	54.1384	1.144	10.62
3	7	55	08GH5553	3	50	110	5500	0.455	4	0.3418	99	103	2525.1	4.2	5.8	174.898	49.1162	50.0635	1.019	5.59
3	7	56	08GH5592	2	45	115	5175	0.391	3	0.2722	85	95	1843.6	4.3	5.4	186.99	50	52.6408	1.053	7.29
3	7	57	08GH5605	2	45	110	4950	0.409	3	0.2618	80	90	2239	4.3	5.6	188.128	48.9839	59.8434	1.222	8.25
3	7	58	08GH5616	1	55	150	8250	0.367	3	0.25	94	95	1830.1	4.3	6.8	173.006	41.3451	56.7618	1.373	7.73
3	7	59	08GH5705	2	50	120	6000	0.417	3	0.3076	80	92	2020	4.3	5.8	195.323	49.2863	63.8926	1.296	11.21
3	7	60	08GH5722	2	45	100	4500	0.45	3	0.2294	80	90	1601.9	4.3	5.3	189.279	44.5703	61.9126	1.389	6.48
3	7	61	08GH5726	2	35	100	3500	0.35	3	0.2129	85	90	2404	4.3	5	198.576	46.9165	66.7655	1.423	10.23
3	7	62	08GH5771	3	45	115	5175	0.391	3	0.2061	85	94	2195.4	4.3	6.3	192.27	49.91	59.928	1.201	11.95
3	7	63	08GH5784	1	45	85	3825	0.529	4	0.2652	85	95	2680.7	4.4	5	194.716	50.598	61.468	1.215	5.4
3	7	64	08GH5861	2	55	140	7700	0.393	4	0.2617	85	99	2450.8	4.4	6.7	193.684	50.0242	59.6407	1.192	9.25
3	7	65	08GH5873	2	65	120	7800	0.542	4	0.3314	85	95	2060.2	4.3	6.1	188.964	49.8836	54.6306	1.095	5.01
3	7	66	08GH5920	2	60	130	7800	0.462	3	0.2615	94	99	1987.6	4.3	6.8	183.671	46.6977	58.1781	1.246	4.71
3	7	67	08GH5941	1	60	125	7500	0.48	3	0.2886	94	99	1464.4	4.1	6.2	182.103	47.7985	54.9005	1.149	9.63
3	7	68	08GH5968	3	60	140	8400	0.429	3	0.2779	94	99	2410.8	4.3	6.1	180.947	49.0792	53.2917	1.086	5.13
3	7	69	08GH6011	3	55	125	6875	0.44	3	0.2643	85	94	1294.1	4.3	6.8	168.028	44.1998	51.1068	1.156	10.48
3	7	70	08GH6072	3	35	95	3325	0.368	3	0.3233	85	94	1214.5	4.1	5.8	165.016	47.2904	43.468	0.919	4.84
3	7	71	08GH6094	2	40	110	4400	0.364	3	0.2283	85	92	2023.6	4.3	5.3	187.664	48.7987	58.515	1.199	4.86
3	7	72	08GH6215	2	55	105	5775	0.524	4	0.3027	99	99	968.7	4.4	6.1	-	-	-	-	1.88
3	7	73	08GH6226	2	40	120	4800	0.333	3	0.2329	85	95	2459.1	4.3	6.6	200.688	50.9526	61.4839	1.207	6.77
3	7	74	08GH6234	1	55	120	6600	0.458	4	0.2785	85	99	2420.2	4.1	6.1	183.232	49.0792	55.9378	1.14	12.63
3	7	75	08GH6261	3	50	135	6750	0.37	3	0.2559	94	99	2232.5	4.3	6.6	175.256	46.1594	53.4414	1.158	11.53
3	7	76	08GH6278	2	50	90	4500	0.556	3	0.2828	80	92	2114.6	4.3	5.4	191.796	48.9998	57.4989	1.173	6.99
3	7	77	08GH6288	2	50	120	6000	0.417	2	0.2911	85	94	2377.3	4.5	6.9	194.297	51.8734	58.1234	1.12	8.84
3	7	78	08GH6302	1	35	100	3500	0.35	2	0.334	73	90	1959.5	4.3	5.8	183.872	45.1101	60.653	1.345	8.42
3	7	79	08GH6321	1	45	130	5850	0.346	3	0.2708	85	94	2210.9	4.3	5.4	177.667	48.7662	52.5402	1.077	8.11
3	7	80	08GH6328	1	55	135	7425	0.407	3	0.287	94	99	2621.8	4.3	5.9	185.266	47.8461	57.8535	1.209	8.86
3	7	81	08GH6345	2	35	130	4550	0.269	2	0.227	85	95	2013.7	4.4	7.4	183.142	45.2635	59.5523	1.316	7.5
3	7	82	08GH6423	1	50	140	7000	0.357	3	0.29	85	95	2177.4	4.1	6.5	179.055	47.9096	54.8952	1.146	5.92
3	7	83	08GH6497	2	45	115	5175	0.391	3	0.3133	85	103	1131.7	4.2	6.5	163.008	45.8651	46.4719	1.013	3.74
3	7	84	08GH6555	1	45	115	5175	0.391	3	0.2798	94	95	1478	4.4	5.7	163.362	45.2794	45.9568	1.015	5.79
3	7	85	08GH6603	2	60	115	6900	0.522	3	0.3494	94	103	1269.9	4	5.9	156.573	43.3425	42.808	0.988	7.05
3	7	86	08GH6681	1	40	140	5600	0.286	3	0.3	80	95	2498.1	4.3	5.9	193.226	53.4452	57.0121	1.067	9.76
3	7	87	08GH6709	1	50	140	7000	0.357	3	0.2838	85	103	2282.4	4.1	6.5	171.591	46.2562	52.8124	1.142	10.67
3	7	88	08GH6724	2	55	130	7150	0.423	3	0.2821	85	99	2392.4	4.2	5.6	181.025	49.2326	53.7997	1.093	7.5
3	7	89	08GH6747	2	40	110	4400	0.364	3	0.3954	73	94	2500.5	4.4	6	186.283	51.503	53.6463	1.042	9.98
3	7	90	08GH6782	2	50	140	7000	0.357	4	0.2764	94	103	2868.8	4.1	6.1	189.941	49.0527	59.1607	1.206	5.93
3	7	91	08GH6799	2	55	120	6600	0.458	3	0.2809	94	99	1896.5	4.3	7.4	171.97	46.2683	51.3911	1.111	10.29
3	7	92	08GH6805	2	45	120	5400	0.375	3	0.285	85	95	2210.1	4.4	5.7	186.744	47.8249	58.9384	1.232	8.22
3	7	93	08GH6856	1	65	115	7475	0.565	4	0.3327	99	109	1378.8	4.3	4.4	186.534	52.4471	49.2464	0.939	5.23
3	7	94	08GH6900	1	50	120	6000	0.417	4	0.3454	94	103	1570.9	4	6.4	159.86	45.8774	43.6865	0.952	2.82
3	7	95	08GH6927	2	50	125	6250	0.4	3	0.2792	94	95	1391.4	4.1	5.7	178.485	50	50.4375	1.009	5.02
3	7	96	08GH6941	2	50	100	5000	0.5	3	0.2694	85	95	1276	4.3	4.9	167.902	43.967	46.6077	1.06	4.9
3	7	97	08GH6947	1	55	100	5500	0.55	4	0.3198	85	99	1477.5	4.2	5.2	181.635	48.2501	51.6723	1.071	6.47
3	7	98	08GH6979	2	35	100	3500	0.35	3	0.4152	85	103	1149	4.1	6	167.266	43.8067	48.8327	1.115	6.25
3	7	99	08GH7094	1	55	125	6875	0.44	3	0.3252	94	103	1328.1	4.1	5.5	157.348	44.9111	44.403	0.989	6.77
3	7	100	08GH7127	3	60	140	8400	0.429	3	0.3182	94	99	1605.2	4.4	4.8	173.662	48.7158	48.3983	0.993	6.93
3	7	101	08GH7166	1	35	135	4725	0.259	3	0.2936	85	94	2640.2	4	6.3	203.323	51.8311	61.4522	1.186	8.65
3	7	102	08GH7187	3	60	120	7200	0.5	3	0.2515	94	103	1833.5	4.1	5.7	176.348	47.5384	50.127	1.054	4.21
3	7	103	08GH7214	2	50	115	5750	0.435	4	0.3465	99	103	1774.5	4.2	5.8	176.701	47.3993	50.8951	1.074	3.48
3	7	104	08GH7226	3	55	120	6600	0.458	3	0.3027	94	103	873.1	4.1	5.7	-	-	-	-	5.98
3	7	105	08GH7374	2	65	140	9100	0.464	4	0.281	99	103	2501	4	6.4	191.07	50.3206	53.9555	1.072	5
3	7	106	08GH7444	3	70	130	9100	0.538	4	0.3267	99	103	1124.5	4.1	5.9	159.412	43.6212	48.0666	1.102	4.75
3	7	107	08GH7459	2	60	120	7200	0.5	4	0.2821	94	117	2324	4.5	5.4	192.266	54.524	50.6653	0.929	3.8
3	7	108	08GH7471	1	65	125	8125	0.52	3	0.2749	94	103	1561.3	4.1	5.3	173.745	46.1727	53.8442	1.166	6.32
3	7	109	08GH7610	1	40	125	5000	0.32	3	0.2471	80	90	2303	4.3	5.8	188.055	49.0686	59.6165	1.215	7.86
3	7	123	E6203	1	35	95	3325	0.368	2	0.2813	73	87	2262.8	4.1	5	186.18	49.9841	56.6787	1.134	7.48
3	7	124	E6203	2	35	100	3500	0.35	3	0.2513	85	95	2255.9	4.3	4.6	188.261	49.3173	56.758	1.151	9.4
3	7	122	Hyp45	3	40	100	4000	0.4	3	0.2475	80	87	2048.1	4.1	5.4	190.906	48.714	61.0447	1.253	7.49
3	7	121	Hyp45	1	40	80	3200	0.5	3	0.2374	80	90	2132.5	4.3	5.3	192.631	49.1895	62.2233	1.265	6.67
3	7	125	NIL5	2	55	130	7150	0.423	4	0.3384	94	99	2393.3	4.1	6.4	190.981	48.9627	58.3457	1.192	7.38
3	8	52	08GH5455	2	65	110	7150	0.591	3	0.2984	85	95	2061.8	4.2	5.6	184.978	48.9257	54.9905	1.124	5.92
3	8	53	08GH5470	3	60	120	7200	0.5	3	0.2851	99	103	1034.3	4.1	5.2	177.833	49.6401	49.4285	0.996	5.8
3	8	54	08GH5516	2	50	125	6250	0.4	4	0.2815	85	99	1933.1	4.1	6	170.202	45.228	50.7742	1.123	11.23
3	8	55	08GH5553	1	50	105	5250	0.476	4	0.3004	99	103	1542.9	4.1	5.2	170.82	46.2179	49.2168	1.065	4.94
3	8	56	08GH5592	2	50	95	4750	0.526	4	0.2939	85	109	1382	4.2	5	159.777	42.9297	44.974	1.048	5.01
3	8	57	08GH5605	3	45	115	5175	0.391	3	0.2157	80	90	2008	4.2	6.7	196.153	52.4203	60.7889	1.16	8.02
3	8	58	08GH5616	2	65	140	9100	0.464	3	0.2686	85	99	1520.3	4.3	7.5	169.164	40.9036	55.655	1.361	6.96
3	8	59	08GH5705	3	50	100	5000	0.5	3	0.2443	80	95	2094.4	4.3	5.5	188.837	48.2581	60.1911	1.247	7.99
3	8	60	08GH5722	2	40	105	4200	0.381	3	0.2287	80	94	1230.8	4.3	6.3	177.043	41.7866	57.6569	1.38	7.29
3	8	61	08GH5726	2	35	95	3325	0.368	3	0.2534	73	94	2283.6	4.3	5.5	198.069	46.0574	65.0455	1.412	6.93
3	8	62	08GH5771	3	45	110	4950	0.409	3	0.2424	80	94	1856.2	4.3	4.9	177.429	45.9886	55.9642	1.217	6.32
3	8	63	08GH5784	2	50	125	6250	0.4	3	0.2664	85	95	2670.9	4.5	5.3	202.892	50.5028	65.3154	1.293	5.51
3	8	64	08GH5861	3	65	140	9100	0.464	3	0.2897	85	103	2179.3	4.1	7.1	179.456	47.236	54.6813	1.158	8.3
3	8	65	08GH5873	3	60	135	8100	0.444	4	0.3356	99	129	1956.7	4.1	5.1	170.635	46.7348	48.1319	1.03	5.93
3	8	66	08GH5920	3	70	150	10500	0.467	3	0.2537	94	99	2437	4.4	6.7	188.639	48.7511	59.0019	1.21	6.86
3	8	67	08GH5941	1	50	130	6500	0.385	4	0.3207	85	99	1688.3	4.2	5.1	171.34	45.9833	50.5874	1.1	9.51
3	8	68	08GH5968	2	50	105	5250	0.476	3	0.2602	85	99	1895.8	4.2	5.7	180.426	47.8249	54.7523	1.145	9.27
3	8	69	08GH6011	1	45	120	5400	0.375	3	0.2495	80	94	1581.9	4.4	5.8	176.856	47.0999	53.2335	1.13	7.07
3	8	70	08GH6072	2	50	110	5500	0.455	4	0.31	85	95	1154.9	4.3	5.1	182.174	51.9898	49.9153	0.96	3.76
3	8	71	08GH6094	2	30	110	3300	0.273	3	0.2333	80	90	2430.5	4.2	4.9	185.907	48.3594	58.044	1.2	6.44
3	8	72	08GH6215	1	45	90	4050	0.5	4	0.3339	113	129	871.5	4.3	6.4	-	-	-	-	2.8
3	8	73	08GH6226	2	50	135	6750	0.37	3	0.2596	85	95	2455.5	4.3	6.2	186.019	50.1799	54.8317	1.093	8.47
3	8	74	08GH6234	2	45	115	5175	0.391	3	0.2663	85	99	2572	4.2	5.7	192.447	51.4871	56.5305	1.098	5.07
3	8	75	08GH6261	1	60	140	8400	0.429	3	0.308	85	99	1813.8	4.3	6.5	179.855	48.2642	53.3817	1.106	9.64
3	8	76	08GH6278	2	40	125	5000	0.32	4	0.266	80	99	1948.5	4.4	5.6	181.792	44.9143	55.6097	1.238	9.55
3	8	77	08GH6288	2	40	130	5200	0.308	3	0.2584	85	95	2663.2	4.5	5.9	200.361	53.932	60.0815	1.114	9.24
3	8	78	08GH6302	1	45	110	4950	0.409	3	0.2628	80	92	1852.6	4.3	5.4	177.448	46.7877	55.1387	1.178	10.13
3	8	79	08GH6321	1	60	130	7800	0.462	3	0.2751	94	99	1733.2	4.1	6.3	165.72	44.8931	49.5555	1.104	7.52
3	8	80	08GH6328	2	50	130	6500	0.385	3	0.2843	85	99	2476	4.4	5.1	181.917	47.5233	54.5459	1.148	10.19
3	8	81	08GH6345	2	55	130	7150	0.423	3	0.2582	94	95	2551.3	4.3	5.7	198.473	48.8887	64.2305	1.314	5.95
3	8	82	08GH6423	2	60	140	8400	0.429	3	0.2868	85	99	2240.7	4.3	7.4	177.192	46.8776	54.8317	1.17	9.04
3	8	83	08GH6497	3	50	135	6750	0.37	4	0.3062	94	103	1020.6	4.1	6.5	-	-	-	-	3.74
3	8	84	08GH6555	1	45	120	5400	0.375	3	0.2701	85	95	1077.4	4.3	5.5	-	-	-	-	2.94
3	8	85	08GH6603	3	50	120	6000	0.417	3	0.3113	85	95	1302	4.3	5	160.528	44.0199	42.9879	0.977	5.16
3	8	86	08GH6681	3	45	145	6525	0.31	3	0.2744	85	95	2208.4	4.3	6.3	186.738	51.3495	54.149	1.055	5.61
3	8	87	08GH6709	2	50	135	6750	0.37	3	0.3046	85	99	1749.8	4.1	6.3	171.782	45.1494	53.139	1.177	4.58
3	8	88	08GH6724	1	50	100	5000	0.5	3	0.2678	85	99	2343	4.2	5.4	187.563	51.0955	55.1757	1.08	5.86
3	8	89	08GH6747	1	40	120	4800	0.333	3	0.2811	85	95	2548.7	4.3	6.3	187.001	52.4873	54.2072	1.033	8.56
3	8	90	08GH6782	3	55	135	7425	0.407	3	0.2678	94	99	2690.8	4.3	6.1	190.664	48.0807	60.302	1.254	9.15
3	8	91	08GH6799	2	65	145	9425	0.448	3	0.2673	85	95	2505.7	4.2	6.2	194.169	50.561	58.6632	1.16	7.5
3	8	92	08GH6805	2	35	110	3850	0.318	3	0.2918	80	94	2060.8	4.3	6.5	184.402	45.8026	58.7759	1.283	6.26
3	8	93	08GH6856	2	55	140	7700	0.393	4	0.3057	99	103	1443.8	4	5.3	163.268	45.6181	45.1595	0.99	3.03
3	8	94	08GH6900	3	50	150	7500	0.333	4	0.2232	99	109	1049	4.2	6.3	159.56	46.7559	40.8499	0.874	2.86
3	8	95	08GH6927	2	45	115	5175	0.391	3	0.2823	85	94	1160.3	4.3	5.1	180.235	52.8154	46.3378	0.877	3.88
3	8	96	08GH6941	2	50	115	5750	0.435	4	0.2364	85	95	1468.9	4.3	4.8	179.604	47.0787	51.794	1.1	6.57
3	8	97	08GH6947	2	50	100	5000	0.5	3	0.2672	85	95	1858.6	4.3	4.8	183.903	47.4492	50.4657	1.064	3.38
3	8	98	08GH6979	3	50	120	6000	0.417	3	0.2223	94	95	1230.1	4.3	5.4	166.397	42.3551	49.4194	1.167	5.77
3	8	99	08GH7094	3	65	95	6175	0.684	4	0.335	94	99	1122.3	4.2	5.1	152.881	42.0467	42.3854	1.008	4.3
3	8	100	08GH7127	1	60	120	7200	0.5	4	0.3143	94	99	1567.8	4.3	5.2	173.233	46.9041	49.5131	1.056	5.54
3	8	101	08GH7166	2	55	150	8250	0.367	3	0.2951	85	95	3026	4.4	5.8	215.439	55.5356	65.6329	1.182	10.74
3	8	102	08GH7187	3	55	115	6325	0.478	4	0.2434	99	99	1467.1	4.3	5.4	168.54	43.0507	49.0383	1.139	3.74
3	8	103	08GH7214	1	55	125	6875	0.44	4	0.2888	99	103	1343.2	4.1	5.5	160.318	43.5224	46.3749	1.066	7.24
3	8	104	08GH7226	2	50	125	6250	0.4	3	0.2872	94	95	1102.3	4.3	5.3	170.787	47.6533	46.0082	0.965	4.05
3	8	105	08GH7374	1	65	130	8450	0.5	3	0.3048	99	103	3083.7	4.5	5.3	206.959	54.1437	61.2299	1.131	4.67
3	8	106	08GH7444	3	60	135	8100	0.444	4	0.3308	94	99	1602.4	4.1	5.5	165.456	45.6181	48.3806	1.061	5.57
3	8	107	08GH7459	2	55	100	5500	0.55	4	0.3062	99	109	2253.5	4.1	5.6	192.016	54.7502	50.0762	0.915	4.29
3	8	108	08GH7471	2	50	120	6000	0.417	4	0.2806	99	103	1334.2	4.3	5	166.157	43.4741	50.5625	1.163	7.34
3	8	109	08GH7610	2	40	105	4200	0.381	3	0.2435	80	92	2304.5	4.4	5.2	185.268	49.0315	56.7951	1.158	5.87
3	8	123	E6203	2	35	95	3325	0.368	3	0.2417	80	94	2175.5	4.4	5.2	183.291	48.9575	54.8899	1.121	10.68
3	8	124	E6203	3	40	95	3800	0.421	3	0.225	80	90	2332.7	4.3	4.8	188.677	49.3491	58.4039	1.183	9.3
3	8	122	Hyp45	2	45	100	4500	0.45	3	0.2524	80	90	2439.5	4.2	5.9	181.72	44.6444	60.2879	1.35	4.93
3	8	121	Hyp45	2	35	100	3500	0.35	3	0.3118	80	94	2086.7	4.3	5.5	181.798	45.4382	59.2771	1.305	6.28
3	8	125	NIL5	2	50	110	5500	0.455	3	0.2864	94	99	1686.2	4.1	5.3	176.73	46.359	54.2156	1.169	7.13
3	9	52	08GH5455	3	50	105	5250	0.476	3	0.2981	94	95	2559.4	4.3	5.6	186.703	48.0843	57.6312	1.199	7.44
3	9	53	08GH5470	3	65	130	8450	0.5	4	0.2872	99	129	1664.9	4.3	5.7	172.702	47.9114	49.7248	1.038	3.37
3	9	54	08GH5516	1	55	130	7150	0.423	4	0.2397	85	95	2215.4	4.3	6	200.135	52.6551	58.8121	1.117	9.59
3	9	55	08GH5553	1	45	110	4950	0.409	4	0.3281	99	99	1274.4	4.1	5.3	-	-	-	-	3.88
3	9	56	08GH5592	3	45	95	4275	0.474	3	0.2475	94	99	1356	4.1	5.2	203.572	51.2489	62.2989	1.216	2.04
3	9	57	08GH5605	2	45	115	5175	0.391	3	0.2818	80	90	1701.6	4.3	5.2	176.031	46.48	54.5301	1.173	7.6
3	9	58	08GH5616	2	65	150	9750	0.433	3	0.2781	85	99	1502.9	4.2	7	169.896	41.8078	54.6994	1.308	6.72
3	9	59	08GH5705	2	55	135	7425	0.407	4	0.3092	85	99	1715.5	4.4	5.8	172.7	43.2737	56.7051	1.31	9.99
3	9	60	08GH5722	2	45	100	4500	0.45	3	0.2496	80	94	1803.9	4.3	5	183.84	44.6126	60.1291	1.348	8.04
3	9	61	08GH5726	2	40	100	4000	0.4	3	0.1884	73	90	2280.6	4.3	4.9	186.241	45.9145	60.4202	1.316	6.93
3	9	62	08GH5771	2	45	110	4950	0.409	3	0.2286	94	99	1841.6	4.2	5.1	180.681	47.2428	55.218	1.169	7.85
3	9	63	08GH5784	1	45	130	5850	0.346	3	0.2538	85	95	2363.3	4.4	6	189.905	47.9202	60.3144	1.259	4.63
3	9	64	08GH5861	2	55	135	7425	0.407	3	0.2817	94	103	2023.5	4.1	8	175.86	46.6236	52.101	1.117	7.24
3	9	65	08GH5873	3	65	110	7150	0.591	4	0.3338	99	129	1840.6	4.3	5.6	170.209	46.3008	50.0476	1.081	3.2
3	9	66	08GH5920	2	70	160	11200	0.438	3	0.2632	94	103	1790.3	4.1	6.9	168.742	43.8929	51.2172	1.167	5.19
3	9	67	08GH5941	3	75	160	12000	0.469	3	0.2857	94	99	1411.9	4.1	5.9	163.492	42.9721	49.6878	1.156	6.06
3	9	68	08GH5968	3	65	155	10075	0.419	3	0.2638	94	103	1734.2	4.1	6.9	167.424	45.1736	50.4551	1.117	5.36
3	9	69	08GH6011	3	40	120	4800	0.333	3	0.2391	85	95	1327.9	4.3	5.8	162.968	42.1624	50.9314	1.208	7.34
3	9	70	08GH6072	2	55	120	6600	0.458	3	0.3008	85	95	954.4	4.3	5.4	-	-	-	-	5.94
3	9	71	08GH6094	1	35	120	4200	0.292	3	0.2619	80	94	2250.6	4.2	5.8	194.956	50.0794	61.9073	1.236	7.13
3	9	72	08GH6215	2	40	80	3200	0.5	4	0.2954	99	109	1200.3	4.3	4.9	154.811	41.6384	45.3535	1.089	1.77
3	9	73	08GH6226	1	55	150	8250	0.367	4	0.2523	85	99	2176.1	4.2	6.4	180.804	47.6185	52.9424	1.112	8.41
3	9	74	08GH6234	3	50	120	6000	0.417	3	0.2808	85	99	1844.9	4.1	6.4	176.323	46.7401	52.1592	1.116	6.49
3	9	75	08GH6261	1	55	150	8250	0.367	3	0.307	94	99	2197.8	4.3	5.8	179.33	47.0205	54.5777	1.161	9.23
3	9	76	08GH6278	2	40	100	4000	0.4	4	0.2244	85	95	1782.6	4.3	5.3	184.782	43.5224	57.0809	1.312	6.48
3	9	77	08GH6288	2	45	115	5175	0.391	3	0.3124	85	94	2415.2	4.3	6.2	187.017	48.9257	58.7108	1.2	8.43
3	9	78	08GH6302	2	35	90	3150	0.389	3	0.2527	80	90	2246.3	4.3	6.2	190.704	47.8038	62.3571	1.304	7.92
3	9	79	08GH6321	1	60	150	9000	0.4	3	0.3146	85	99	2077.3	4.3	5.6	168.87	45.0413	51.4606	1.143	10.13
3	9	80	08GH6328	2	50	150	7500	0.333	4	0.2174	94	99	2352.3	4.3	6	191.776	49.9788	59.5152	1.191	7.12
3	9	81	08GH6345	2	45	130	5850	0.346	3	0.268	94	99	2189	4.3	6.6	183.251	46.2108	58.7267	1.271	4.12
3	9	82	08GH6423	1	45	130	5850	0.346	4	0.2876	94	99	2543.6	4.4	6.1	186.708	49.6507	56.6469	1.141	6.97
3	9	83	08GH6497	2	65	120	7800	0.542	4	0.3016	94	99	1009.8	4.3	6.2	-	-	-	-	3.39
3	9	84	08GH6555	3	60	100	6000	0.6	3	0.3211	94	99	935.1	4.3	5	147.715	41.431	41.5749	1.003	4.68
3	9	85	08GH6603	2	55	110	6050	0.5	3	0.3721	94	103	1496.3	4	5.3	-	-	-	-	4.56
3	9	86	08GH6681	3	40	140	5600	0.286	3	0.294	85	94	2199.3	4.1	6.4	177.787	49.8518	51.7993	1.039	7.46
3	9	87	08GH6709	3	45	130	5850	0.346	4	0.3119	99	99	1683	4.3	6.7	176.555	46.4649	53.8791	1.16	4.86
3	9	88	08GH6724	1	55	140	7700	0.393	3	0.2746	85	99	2278.9	4.3	5.5	172.955	46.0256	51.8046	1.126	6.02
3	9	89	08GH6747	2	40	105	4200	0.381	3	0.2798	85	94	1822.9	4.3	6.9	179.204	48.5545	53.4172	1.1	4.09
3	9	90	08GH6782	3	60	130	7800	0.462	4	0.2941	94	99	2000.8	4.3	6.8	191.467	48.6293	60.6372	1.247	6.7
3	9	91	08GH6799	2	60	130	7800	0.462	4	0.2754	85	99	2367.8	4.3	5.8	187.359	48.7034	57.8906	1.189	8.15
3	9	92	08GH6805	3	50	115	5750	0.435	4	0.2939	85	99	2002.9	4.4	5.9	182.45	47.8711	55.6792	1.163	6.4
3	9	93	08GH6856	1	60	105	6300	0.571	4	0.3096	99	103	2076	4	5.9	176.072	48.4547	49.5184	1.022	4.34
3	9	94	08GH6900	1	45	120	5400	0.375	4	0.2521	99	129	779.7	4.3	5.2	-	-	-	-	1.69
3	9	95	08GH6927	2	40	90	3600	0.444	4	0.3194	85	99	1281.8	4.1	5.1	160.329	44.8296	44.8719	1.001	4.57
3	9	96	08GH6941	1	45	100	4500	0.45	3	0.2825	85	95	1631.3	4.3	4.7	174.241	47.6979	49.0104	1.028	4.01
3	9	97	08GH6947	2	45	110	4950	0.409	4	0.3384	85	95	2074.6	4.3	5.2	174.08	48.3277	47.3751	0.98	3.44
3	9	98	08GH6979	3	55	105	5775	0.524	3	0.3211	85	95	894.9	4.3	5	-	-	-	-	3.84
3	9	99	08GH7094	3	50	120	6000	0.417	3	0.2678	94	95	935.7	4.4	5.1	152.461	41.9983	42.6031	1.014	2.52
3	9	100	08GH7127	1	60	110	6600	0.545	4	0.3389	94	103	1510.3	4.1	4.7	171.241	47.2481	48.6293	1.029	4.12
3	9	101	08GH7166	2	55	140	7700	0.393	3	0.3041	85	95	2346	4.3	6.2	183.71	46.0468	57.0227	1.238	6.36
3	9	102	08GH7187	1	65	140	9100	0.464	4	0.2398	99	129	1935.2	4.4	5.7	179.486	47.3812	52.6854	1.112	4.43
3	9	103	08GH7214	1	65	115	7475	0.565	4	0.2977	99	103	1314.5	4.1	5.7	-	-	-	-	4.94
3	9	104	08GH7226	2	80	140	11200	0.571	4	0.2895	94	99	755	4.2	5.6	-	-	-	-	3.36
3	9	105	08GH7374	1	60	120	7200	0.5	4	0.3125	99	109	2682.7	4.3	6.3	190.395	51.4871	54.9376	1.067	4.04
3	9	106	08GH7444	1	65	130	8450	0.5	4	0.3041	99	129	2100.2	4.2	5.7	174.245	48.6392	50.1693	1.031	4.25
3	9	107	08GH7459	2	55	110	6050	0.5	4	0.2776	99	129	2313	4.1	5.1	180.502	51.8575	48.7299	0.94	3.33
3	9	108	08GH7471	2	60	130	7800	0.462	4	0.3013	99	99	895.6	4.3	5.6	156.716	40.8492	46.7461	1.144	5.09
3	9	109	08GH7610	3	45	130	5850	0.346	3	0.2624	85	94	2259.6	4.3	5.5	185.936	48.7775	56.9221	1.167	6.23
3	9	124	E6203	3	40	100	4000	0.4	3	0.3012	80	94	2140.3	4.3	5	181.485	48.5235	54.874	1.131	8.72
3	9	123	E6203	2	35	125	4375	0.28	4	0.2869	80	94	2045.6	4.3	5.7	181.594	48.0207	55.0857	1.147	8.51
3	9	121	Hyp45	2	45	90	4050	0.5	3	0.2932	80	94	2222.8	4.4	5	189.79	48.6928	61.1029	1.255	7.67
3	9	122	Hyp45	1	40	65	2600	0.615	3	0.2761	80	90	2388.5	4.1	5.3	189.706	47.9837	59.5047	1.24	4.77
3	9	125	NIL5	2	65	100	6500	0.65	3	0.2992	85	99	1806.1	4.1	6.8	180.811	44.5227	59.711	1.341	5.82
4	10	52	08GH5455	3	55	140	7700	0.393	4	0.3513	85	99	1919.4	4.2	4.9	174.999	48.0525	51.0947	1.063	8.5
4	10	53	08GH5470	3	60	155	9300	0.387	4	0.3185	113	116	2126.8	4.5	5.6	182.581	50.4287	49.5819	0.983	10.29
4	10	54	08GH5516	2	55	150	8250	0.367	4	0.3079	85	109	2263.5	4.4	5.5	187.011	48.9779	57.5723	1.175	13.6
4	10	55	08GH5553	1	60	135	8100	0.444	5	0.3867	99	127	1985	4.4	5.9	180.104	52.228	47.6503	0.912	4.37
4	10	56	08GH5592	2	60	115	6900	0.522	4	0.358	94	116	1831.9	4.5	5.9	195.673	51.8628	54.4101	1.049	10.11
4	10	57	08GH5605	1	50	125	6250	0.4	3	0.2699	80	94	2360.1	4.4	5.6	187.417	49.2644	57.8747	1.175	13.93
4	10	58	08GH5616	1	70	155	10850	0.452	3	0.2593	94	109	1639	4.2	6	184.355	45.0345	59.3202	1.317	19.56
4	10	59	08GH5705	2	50	150	7500	0.333	3	0.2877	94	109	2187.2	4.3	5.2	191.98	48.8199	61.9602	1.269	14.55
4	10	60	08GH5722	3	45	120	5400	0.375	3	0.228	85	99	1290.8	4.4	5.7	176.077	44.3163	56.0542	1.265	11.38
4	10	61	08GH5726	1	45	100	4500	0.45	3	0.2582	80	99	2257.2	4.3	4.8	198.613	48.5605	64.9238	1.337	10.76
4	10	62	08GH5771	2	45	140	6300	0.321	3	0.2714	80	99	2398.6	4.3	5	182.518	48.8887	56.0119	1.146	10.11
4	10	63	08GH5784	3	60	150	9000	0.4	4	0.302	99	109	1877.5	4.5	5	189.666	48.6452	57.8676	1.19	17.75
4	10	64	08GH5861	2	60	160	9600	0.375	5	0.2867	113	127	2445.3	4.6	5.8	191.82	50.4657	57.2555	1.135	9.7
4	10	65	08GH5873	1	65	130	8450	0.5	4	0.3684	113	116	1757	4.5	6.4	176.242	46.9023	49.3579	1.052	5.05
4	10	66	08GH5920	2	80	160	12800	0.5	5	0.2714	99	134	2091.6	4.6	6.1	189.276	50.3281	56.8639	1.13	9.01
4	10	67	08GH5941	2	65	150	9750	0.433	4	0.3326	99	109	2028.6	4.4	4.8	189.802	50.5625	55.5461	1.099	17.11
4	10	68	08GH5968	3	65	160	10400	0.406	4	0.2959	94	109	2193.8	4.3	6.2	198.511	51.3336	61.3745	1.196	8.2
4	10	69	08GH6011	3	55	150	8250	0.367	4	0.3013	80	99	1498.9	4.3	5.4	171.72	46.2683	52.0564	1.125	15.11
4	10	70	08GH6072	2	60	100	6000	0.6	3	0.3088	80	99	991.3	4.2	3.9	161.45	48.5182	39.8109	0.821	6.43
4	10	71	08GH6094	2	55	130	7150	0.423	3	0.2975	80	99	2588.8	4.4	4.6	194.101	51.9845	59.4306	1.143	14.95
4	10	72	08GH6215	2	55	145	7975	0.379	4	0.3342	113	127	1779.2	4.5	6.7	177.537	48.5605	51.8447	1.068	7
4	10	73	08GH6226	2	65	160	10400	0.406	4	0.2851	88	109	2614.8	4.3	5.6	198.024	50.6859	57.0279	1.125	12.37
4	10	74	08GH6234	2	65	155	10075	0.419	4	0.3184	94	109	2057.1	4.4	5.9	180.086	48.373	53.4414	1.105	11.36
4	10	75	08GH6261	2	55	150	8250	0.367	3	0.308	99	109	2560	4.4	6.7	187.202	49.4232	57.0756	1.155	10.04
4	10	76	08GH6278	1	50	130	6500	0.385	3	0.2664	80	95	1969.1	4.4	5.1	179.102	46.4807	53.1118	1.143	15.35
4	10	77	08GH6288	3	50	140	7000	0.357	3	0.272	85	99	2848.3	4.3	5.3	190.793	51.6459	57.3666	1.111	13.73
4	10	78	08GH6302	2	45	130	5850	0.346	3	0.2559	80	95	1750.1	4.3	5.3	184.319	47.2118	57.6811	1.222	10.48
4	10	79	08GH6321	1	70	160	11200	0.438	4	0.3066	94	116	2187	4.3	5.8	185.019	50.8185	55.3627	1.089	10.81
4	10	80	08GH6328	2	60	150	9000	0.4	4	0.3086	94	109	2992.8	4.6	5.4	200.87	53.0959	61.0817	1.15	10.93
4	10	81	08GH6345	1	50	155	7750	0.323	3	0.2481	88	99	2723.2	4.3	5.5	195.02	50.9896	61.6321	1.209	7.15
4	10	82	08GH6423	2	65	155	10075	0.419	3	0.3061	94	109	2375.2	4.2	5.7	183.185	50.6668	54.1808	1.069	6.34
4	10	83	08GH6497	2	55	140	7700	0.393	4	0.3237	99	134	1640.9	4.6	6.2	181.699	50.5806	51.0826	1.01	12.53
4	10	84	08GH6555	3	60	125	7500	0.48	3	0.3544	88	99	1340.6	4.3	5.2	168.112	46.3469	48.3186	1.043	23.11
4	10	85	08GH6603	2	55	140	7700	0.393	5	0.3673	99	134	2221	4.5	5.2	176.705	48.0472	48.8675	1.017	14.47
4	10	86	08GH6681	2	55	145	7975	0.379	3	0.2942	94	109	2190.4	4.2	5.5	181.997	50.8732	53.3235	1.048	16.48
4	10	87	08GH6709	2	60	160	9600	0.375	3	0.2848	94	109	2046.1	4.4	6.6	183.596	49.0142	56.3868	1.15	11.46
4	10	88	08GH6724	1	60	145	8700	0.414	4	0.2756	94	116	2376	4.6	5.6	173.628	48.9204	50.1641	1.025	12.47
4	10	89	08GH6747	3	45	135	6075	0.333	3	0.3063	88	99	2438.5	4.2	6.3	182.254	50.7039	53.9797	1.065	10.6
4	10	90	08GH6782	2	70	120	8400	0.583	3	0.3101	94	109	2581.4	4.1	6	195.468	50.9314	60.182	1.182	13.01
4	10	91	08GH6799	2	65	155	10075	0.419	4	0.2723	99	116	2472.9	4.7	6.1	191.936	50.6615	59.0919	1.166	10.41
4	10	92	08GH6805	1	50	135	6750	0.37	4	0.2964	94	109	2836.1	4.1	5.1	197.224	50.0181	61.8786	1.237	15.2
4	10	93	08GH6856	1	55	110	6050	0.5	4	0.3229	99	116	1582.5	4.5	6	176.027	47.8479	50.5363	1.056	10.88
4	10	94	08GH6900	2	60	150	9000	0.4	4	0.3447	99	109	1912.5	4.3	6.5	187.348	52.7858	51.6088	0.978	6.9
4	10	95	08GH6927	3	50	125	6250	0.4	3	0.3335	85	99	1557.6	3.9	5.4	177.837	49.3755	47.7244	0.967	12.22
4	10	96	08GH6941	2	60	125	7500	0.48	4	0.3245	94	109	1711.5	4.2	5.2	183.74	48.8484	53.1075	1.087	9.2
4	10	97	08GH6947	2	60	120	7200	0.5	4	0.3349	94	127	1947.1	4.5	4.9	191.069	53.8648	50.006	0.928	9.43
4	10	98	08GH6979	2	60	145	8700	0.414	4	0.3337	94	109	1183.7	4.5	5.5	173.598	45.4191	50.8467	1.12	8.21
4	10	99	08GH7094	2	55	125	6875	0.44	3	0.3126	94	109	906.8	4.1	5.8	172.071	46.0521	49.619	1.077	12.13
4	10	100	08GH7127	3	60	130	7800	0.462	3	0.3728	99	109	1612.5	4.2	5.3	179.428	50.8891	49.2379	0.968	8.3
4	10	101	08GH7166	1	60	160	9600	0.375	4	0.3141	94	109	2560.9	4.4	5.4	197.97	51.6149	57.4816	1.114	9.7
4	10	102	08GH7187	1	60	145	8700	0.414	5	0.2887	99	116	2506.3	4.5	6.2	183.732	47.6926	52.8048	1.107	7.5
4	10	103	08GH7214	2	60	130	7800	0.462	4	0.3005	94	109	1110	4.5	6.2	168.152	46.1191	47.5303	1.031	7.69
4	10	104	08GH7226	2	65	135	8775	0.481	4	0.3221	94	109	766.4	4.3	5.9	154.787	42.8874	44.6232	1.04	9.84
4	10	105	08GH7374	2	70	160	11200	0.438	5	0.3197	113	143	2480.6	4.3	5.4	201.232	52.1652	59.169	1.134	9.28
4	10	106	08GH7444	3	70	155	10850	0.452	4	0.3235	99	134	2304.4	4.5	4.6	191.974	52.8719	55.0099	1.04	9.11
4	10	107	08GH7459	2	65	130	8450	0.5	5	0.3296	99	134	3162	4.5	5	193.488	53.4981	50.8414	0.95	6.79
4	10	108	08GH7471	2	55	135	7425	0.407	4	0.2945	94	116	1675.1	4.4	5.8	183.441	48.2995	54.2055	1.122	11.77
4	10	109	08GH7610	3	50	135	6750	0.37	3	0.2458	85	99	2112.9	4.3	5	190.366	51.6653	55.3839	1.072	16.51
4	10	123	E6203	2	55	125	6875	0.44	3	0.2415	80	99	1999.4	4.3	4.5	178.105	47.0969	54.391	1.155	8.69
4	10	124	E6203	2	50	115	5750	0.435	3	0.3289	80	99	2176.8	4.3	4.6	179.709	48.9998	53.8156	1.098	11.36
4	10	121	Hyp45	2	45	105	4725	0.429	3	0.2776	80	95	2172.9	4.3	5.2	189.097	49.058	59.5735	1.214	7.55
4	10	122	Hyp45	1	45	90	4050	0.5	3	0.2756	80	95	2437.3	4.4	4.9	184.998	47.2269	58.4674	1.238	10.03
4	10	125	NIL5	2	70	135	9450	0.519	3	0.3228	94	109	1750	4.1	6.9	180.539	46.6372	57.2396	1.227	6.51
4	11	52	08GH5455	3	60	125	7500	0.48	3	0.3136	80	109	1597.7	4.5	5	190.96	52.9001	57.1867	1.081	15.77
4	11	53	08GH5470	3	65	140	9100	0.464	4	0.3495	99	127	2368.6	4.6	6.1	195.931	53.985	55.5938	1.03	10.08
4	11	54	08GH5516	2	55	150	8250	0.367	4	0.2968	99	109	2302.4	4.3	5.1	192.138	50.852	58.0864	1.142	12.51
4	11	55	08GH5553	2	55	130	7150	0.423	5	0.3387	99	143	2544	4.2	5	184.798	50.7779	52.3656	1.031	8.55
4	11	56	08GH5592	2	65	130	8450	0.5	4	0.3104	99	127	3040	4.5	4.9	204.911	55.1712	55.9756	1.015	8.03
4	11	57	08GH5605	3	55	135	7425	0.407	3	0.2667	80	99	1689.6	4.3	4.5	184.406	47.6503	59.2401	1.243	14.32
4	11	58	08GH5616	2	65	155	10075	0.419	4	0.2684	113	127	2044.8	4.6	5.4	192.688	48.1009	61.6669	1.282	10.1
4	11	59	08GH5705	2	50	130	6500	0.385	4	0.3031	85	109	2126.1	4.5	5.5	190.306	48.4638	60.5298	1.249	16.3
4	11	60	08GH5722	2	35	125	4375	0.28	3	0.2522	80	95	1453.1	4.5	5.2	173.544	41.8131	56.7104	1.356	10.07
4	11	61	08GH5726	1	45	105	4725	0.429	3	0.2508	88	99	1975.5	4.4	4.9	196.115	47.368	65.707	1.387	9.12
4	11	62	08GH5771	2	50	140	7000	0.357	3	0.2631	88	99	2314.6	4.3	4.3	174.922	46.7945	53.6894	1.147	15.92
4	11	63	08GH5784	2	75	155	11625	0.484	5	0.2971	94	127	3024.1	4.5	5.1	191.914	49.7777	59.0178	1.186	19.92
4	11	64	08GH5861	2	50	110	5500	0.455	3	0.3028	99	109	2342.3	4.2	5.7	182.416	47.1705	56.8657	1.206	5.18
4	11	65	08GH5873	1	65	135	8775	0.481	4	0.3516	113	134	1909	4.4	5	184.155	49.3649	53.4777	1.083	7.01
4	11	66	08GH5920	2	75	165	12375	0.455	4	0.2841	99	116	2084.1	4.5	6.1	190.582	49.9456	57.9291	1.16	12.18
4	11	67	08GH5941	2	60	145	8700	0.414	4	0.3207	99	109	1978.6	4.5	5.1	188.958	50.6086	56.5517	1.117	15.36
4	11	68	08GH5968	2	60	140	8400	0.429	3	0.2973	88	109	2069.9	4.3	6	188.09	50.5443	56.0905	1.11	6.61
4	11	69	08GH6011	3	55	150	8250	0.367	3	0.319	80	99	1665.4	4.1	4.8	179.679	46.8247	54.8758	1.172	18.68
4	11	70	08GH6072	2	50	135	6750	0.37	3	0.3317	85	99	973.3	4.3	4.9	163.918	47.2163	39.9661	0.846	5.62
4	11	71	08GH6094	2	40	140	5600	0.286	3	0.2456	73	95	2377.7	4.4	4.7	183.704	47.9414	56.0912	1.17	15.87
4	11	72	08GH6215	2	55	115	6325	0.478	5	0.3757	113	143	1600.3	4.3	5.2	179.633	49.3861	51.1995	1.037	14.3
4	11	73	08GH6226	1	60	145	8700	0.414	3	0.2725	99	109	2454.7	4.2	5.3	193.296	49.244	58.4855	1.188	9.83
4	11	74	08GH6234	1	70	155	10850	0.452	4	0.2963	85	109	2705.7	4.4	5.3	188.887	48.9363	57.2079	1.169	9.51
4	11	75	08GH6261	2	60	150	9000	0.4	4	0.3793	99	127	2299.4	4.7	4.9	181.398	48.6558	54.6571	1.123	11.26
4	11	76	08GH6278	3	50	140	7000	0.357	4	0.2508	99	109	2089.1	4.5	4.7	182.472	48.0631	52.8683	1.1	11.61
4	11	77	08GH6288	2	50	155	7750	0.323	4	0.2899	85	109	2689.6	4.3	5.2	194.733	52.9273	58.2134	1.1	13.35
4	11	78	08GH6302	2	45	115	5175	0.391	3	0.2726	85	99	2127.3	4.3	4.7	194.047	50.247	60.2032	1.198	17.1
4	11	79	08GH6321	1	60	150	9000	0.4	4	0.3374	99	109	2055.5	4.5	5.1	182.554	49.1533	52.0019	1.058	21.67
4	11	80	08GH6328	1	55	135	7425	0.407	3	0.3167	94	109	2884	4.1	5.3	198.369	52.8003	58.4251	1.107	12.3
4	11	81	08GH6345	1	40	130	5200	0.308	3	0.2766	85	99	3183.2	4.2	5.3	205.704	53.3182	63.4896	1.191	11.35
4	11	82	08GH6423	2	60	135	8100	0.444	4	0.3018	99	116	2602.2	4.6	5	188.655	49.9259	54.9746	1.101	13.38
4	11	83	08GH6497	2	65	140	9100	0.464	3	0.3418	99	109	983.2	4.2	5.5	167.854	46.1685	47.301	1.025	9.6
4	11	84	08GH6555	2	50	140	7000	0.357	4	0.349	99	127	2050	4.5	4.8	182.499	51.6088	50.3017	0.975	7.72
4	11	85	08GH6603	2	60	155	9300	0.387	5	0.3991	99	109	1340.8	4.2	5.5	173.901	50.381	44.1914	0.877	5.2
4	11	86	08GH6681	1	45	140	6300	0.321	3	0.2694	80	99	2482.6	4.1	5.5	184.876	53.0853	52.4026	0.987	9.51
4	11	87	08GH6709	2	65	140	9100	0.464	4	0.3082	99	127	2606.7	4.6	5.7	205.686	55.2861	63.312	1.145	8.73
4	11	88	08GH6724	1	65	160	10400	0.406	4	0.2981	94	109	2965	4.3	5.1	199.968	54.3872	57.8535	1.064	12.04
4	11	89	08GH6747	1	55	155	8525	0.355	4	0.325	88	109	2362.1	4.3	5.2	193.556	54.0281	55.776	1.032	9.96
4	11	90	08GH6782	2	65	160	10400	0.406	4	0.3059	99	109	2047.6	4.4	6	202.562	52.5773	62.3836	1.187	4.43
4	11	91	08GH6799	3	70	160	11200	0.438	4	0.2835	88	109	2134.8	4.4	5.9	190.451	50.9314	56.631	1.112	8.03
4	11	92	08GH6805	1	45	145	6525	0.31	3	0.3287	88	109	2416.6	4.3	4.5	185.633	48.4917	56.2765	1.161	13.87
4	11	93	08GH6856	1	70	160	11200	0.438	4	0.2911	99	127	1550	4.5	6	186.216	51.1431	51.0754	0.999	7.56
4	11	94	08GH6900	3	60	150	9000	0.4	4	0.3257	113	134	1928.2	4.6	6.2	183.808	50.5988	51.9475	1.027	4.2
4	11	95	08GH6927	1	55	140	7700	0.393	3	0.3647	80	99	1689.2	4.1	4.8	199.986	54.4877	55.5744	1.02	8.38
4	11	96	08GH6941	2	60	125	7500	0.48	4	0.3292	94	127	1849.7	4.5	4.7	179.329	50.5806	49.2682	0.974	8.43
4	11	97	08GH6947	2	55	135	7425	0.407	4	0.3949	99	116	1813.1	4.3	5.2	184.946	51.2278	48.7934	0.952	14.29
4	11	98	08GH6979	1	60	140	8400	0.429	4	0.3414	99	109	962.8	4.3	5.5	167.9	43.8717	47.9361	1.093	8.45
4	11	99	08GH7094	3	55	140	7700	0.393	3	0.3297	85	99	1682.8	4.1	4.6	185.61	50.1101	52.7011	1.052	11.78
4	11	100	08GH7127	3	65	135	8775	0.481	4	0.3748	113	127	2302.2	4.4	4.6	181.539	51.3487	48.1977	0.939	8.88
4	11	101	08GH7166	1	65	130	8450	0.5	4	0.2082	88	109	2613.8	4.4	5.6	195.859	50.9102	58.5362	1.15	12.37
4	11	102	08GH7187	2	60	140	8400	0.429	4	0.2903	113	143	2077	4.5	5	189.804	50.0847	51.5181	1.029	5.48
4	11	103	08GH7214	1	55	130	7150	0.423	5	0.3121	99	109	995.6	4.5	5.6	166.419	43.3192	44.3607	1.024	7.57
4	11	104	08GH7226	2	55	150	8250	0.367	5	0.3162	99	127	1996.1	4.5	5.7	174.681	50.9102	46.9729	0.923	11.75
4	11	105	08GH7374	1	55	155	8525	0.355	4	0.3307	99	143	2266	4.2	5.2	204.086	51.4395	56.407	1.097	7.14
4	11	106	08GH7444	2	65	145	9425	0.448	5	0.325	99	127	2164.1	4.5	5.3	186.01	49.4426	54.1631	1.095	11.24
4	11	107	08GH7459	3	60	125	7500	0.48	5	0.3271	99	134	2780.2	4.4	4.4	197.288	55.3133	51.9157	0.939	6.41
4	11	108	08GH7471	2	50	130	6500	0.385	4	0.3181	99	116	1767.1	4.5	5.5	185.725	47.7491	57.0491	1.195	13.67
4	11	109	08GH7610	3	45	130	5850	0.346	3	0.2966	85	99	2519	4.3	4.8	187.858	50.5768	55.4403	1.096	15.9
4	11	124	E6203	2	40	135	5400	0.296	3	0.2946	80	95	2119.3	4.4	4.5	182.54	49.2168	55.3821	1.125	12.1
4	11	123	E6203	2	40	125	5000	0.32	3	0.2433	80	95	2264.6	4.4	4.7	187.784	50.6562	56.5675	1.117	7.93
4	11	121	Hyp45	2	45	130	5850	0.346	3	0.3176	85	95	2613.8	4.4	5	189.177	48.9363	59.6793	1.22	12.18
4	11	122	Hyp45	3	45	125	5625	0.36	3	0.3101	80	95	2715.1	4.5	4.5	203.058	50.8951	66.4268	1.305	14.17
4	11	125	NIL5	2	65	145	9425	0.448	3	0.3895	99	109	2204.1	4.5	5.2	185.275	46.9041	57.0174	1.216	9.57
4	12	52	08GH5455	1	60	150	9000	0.4	5	0.3417	99	127	2130.7	4.5	5.2	194.907	52.7459	57.6328	1.093	12.79
4	12	53	08GH5470	2	65	150	9750	0.433	4	0.3014	99	127	2205.8	4.6	5.7	185.605	50.756	52.6128	1.037	9.8
4	12	54	08GH5516	1	60	50	3000	1.2	4	0.2945	99	109	2079	4.3	5.9	182.934	49.5131	54.4101	1.099	11.38
4	12	55	08GH5553	2	50	150	7500	0.333	5	0.3611	113	143	1780.3	4.3	5.5	182.347	49.7157	53.4777	1.076	3.59
4	12	56	08GH5592	3	55	130	7150	0.423	4	0.3096	99	109	1267.5	4.5	5.5	170.544	44.7079	45.5207	1.018	5.69
4	12	57	08GH5605	2	60	150	9000	0.4	3	0.2339	80	95	1861.4	4.5	5.4	188.276	48.9295	56.8707	1.162	10.93
4	12	58	08GH5616	3	75	160	12000	0.469	4	0.2823	99	109	1881.1	4.5	5.9	197.106	47.4477	63.5539	1.339	10.16
4	12	59	08GH5705	1	55	150	8250	0.367	4	0.2751	99	109	1913.7	4.5	4.6	188.012	46.9034	59.9008	1.277	14.16
4	12	60	08GH5722	2	45	115	5175	0.391	3	0.2331	85	99	1424.3	4.4	4.9	183.746	46.0881	58.0525	1.26	8.95
4	12	61	08GH5726	2	45	110	4950	0.409	3	0.2148	80	99	2162.4	4.4	4	200.192	46.449	67.3793	1.451	8.29
4	12	62	08GH5771	2	60	145	8700	0.414	3	0.2712	88	109	2499.8	4.3	4.9	179.543	46.6818	55.6943	1.193	14.86
4	12	63	08GH5784	2	70	155	10850	0.452	4	0.2927	88	127	3268.9	4.7	4.8	210.669	54.5406	64.0453	1.174	15.18
4	12	64	08GH5861	1	55	150	8250	0.367	5	0.3133	85	127	2175.5	4.6	6	203.356	55.2075	57.6799	1.045	9.77
4	12	65	08GH5873	2	60	140	8400	0.429	5	0.3668	99	127	1733	4.5	5.6	182.898	44.818	51.6003	1.151	3.66
4	12	66	08GH5920	1	70	145	10150	0.483	5	0.2639	113	134	2295	4.7	5.5	183.06	48.3594	55.4721	1.147	13.63
4	12	67	08GH5941	1	65	160	10400	0.406	4	0.2891	88	109	1664.6	4.5	5.2	179.633	47.6775	53.9192	1.131	5.52
4	12	68	08GH5968	3	55	140	7700	0.393	3	0.2905	99	109	2109.2	4.5	5.9	184.141	47.9202	55.2392	1.153	6.99
4	12	69	08GH6011	3	60	150	9000	0.4	3	0.2599	99	99	1682.4	4.3	5.6	173.788	46.8459	53.6674	1.146	13.02
4	12	70	08GH6072	3	50	110	5500	0.455	3	0.3399	99	109	1196.3	4.3	4.9	158.462	46.105	40.7367	0.884	7.32
4	12	71	08GH6094	2	50	130	6500	0.385	3	0.2959	80	99	2267.2	4.5	4.6	181.335	47.6238	55.8372	1.172	11.27
4	12	72	08GH6215	2	50	125	6250	0.4	4	0.3161	113	143	1710.4	4.5	5.3	188.478	50.1905	57.536	1.146	4.32
4	12	73	08GH6226	1	60	150	9000	0.4	4	0.2776	99	127	2568	4.5	5.3	202.356	53.5193	59.2506	1.107	11.07
4	12	74	08GH6234	1	60	160	9600	0.375	4	0.3165	88	109	2215.2	4.3	4.7	186.748	50.8225	54.5059	1.072	8.45
4	12	75	08GH6261	3	70	150	10500	0.467	4	0.2577	99	127	2278.4	4.7	6.1	185.782	51.1325	54.7947	1.072	7.49
4	12	76	08GH6278	2	45	130	5850	0.346	4	0.2777	88	109	1995.8	4.5	4.4	176.043	46.0415	49.9153	1.084	17.3
4	12	77	08GH6288	2	60	130	7800	0.462	4	0.2759	99	109	2436.5	4.4	6	198.219	52.1652	59.7133	1.145	7.31
4	12	78	08GH6302	1	50	130	6500	0.385	3	0.3161	80	99	2131.7	4.3	4.6	196.345	49.5343	61.311	1.238	7.12
4	12	79	08GH6321	1	70	140	9800	0.5	4	0.2917	85	99	2321.5	4.5	5.3	179.254	49.3702	52.6672	1.067	6.29
4	12	80	08GH6328	2	60	150	9000	0.4	3	0.2969	88	109	2755.5	4.5	5.7	195.141	50.7197	58.6549	1.156	18.4
4	12	81	08GH6345	2	55	140	7700	0.393	3	0.2549	99	99	2690.1	4.1	5.6	197.5	50.3916	61.992	1.23	5.75
4	12	82	08GH6423	1	50	145	7250	0.345	3	0.3252	99	109	2904.7	4.5	5.3	200.804	54.6835	59.1871	1.082	7.44
4	12	83	08GH6497	2	50	130	6500	0.385	4	0.3344	99	134	1348.6	4.6	5.5	184.804	53.7341	48.0779	0.895	3.73
4	12	84	08GH6555	1	65	120	7800	0.542	3	0.3386	99	109	1253.2	4.5	4.6	178.693	47.4104	51.2278	1.081	4.2
4	12	85	08GH6603	3	60	145	8700	0.414	4	0.3945	88	134	1634.6	4.4	5	169.418	47.5938	46.4719	0.976	5.94
4	12	86	08GH6681	3	50	140	7000	0.357	3	0.2767	85	99	2137.9	4.3	5.7	178.394	51.0637	50.7885	0.995	13.93
4	12	87	08GH6709	2	55	145	7975	0.379	3	0.3315	88	99	1327.9	4.5	5.2	178.827	49.0898	53.4081	1.088	11.65
4	12	88	08GH6724	1	60	145	8700	0.414	4	0.2865	99	127	2610.3	4.7	5.2	190.016	52.2597	55.0804	1.054	12.36
4	12	89	08GH6747	1	50	150	7500	0.333	3	0.2911	85	109	2761.5	4.5	5.3	180.646	50.2964	52.0269	1.034	13.53
4	12	90	08GH6782	3	65	140	9100	0.464	4	0.2728	99	127	2810.3	4.5	6.1	206.099	53.858	63.0345	1.17	6.44
4	12	91	08GH6799	1	50	150	7500	0.333	4	0.2733	99	109	2442.4	4.5	5.9	185.903	48.2695	56.9697	1.18	9.77
4	12	92	08GH6805	1	65	135	8775	0.481	4	0.3246	99	109	2821.2	4.4	4	205.352	51.0766	65.4832	1.282	13.82
4	12	93	08GH6856	3	50	140	7000	0.357	4	0.3091	99	143	1558.4	4.3	4.5	213.793	58.6791	59.5893	1.016	4.73
4	12	94	08GH6900	2	65	150	9750	0.433	4	0.353	99	127	1209.8	4.5	6.2	190.581	51.002	53.8103	1.055	4.38
4	12	95	08GH6927	1	55	135	7425	0.407	3	0.397	99	109	1903.8	4.3	5	196.306	55.1482	54.2845	0.984	6.33
4	12	96	08GH6941	2	55	130	7150	0.423	4	0.3278	99	109	1275.4	4.3	4.9	181.438	51.304	48.7976	0.951	5.02
4	12	97	08GH6947	2	55	120	6600	0.458	4	0.3192	88	127	1554.1	4.5	4.8	172.999	48.0313	44.7132	0.931	3.03
4	12	98	08GH6979	3	50	140	7000	0.357	3	0.3351	88	99	1228.2	4.3	5.4	181.973	48.0384	54.149	1.127	7.81
4	12	99	08GH7094	2	55	130	7150	0.423	3	0.3475	88	99	1360.4	4.2	4.6	188.372	52.0463	53.768	1.033	6.12
4	12	100	08GH7127	2	65	110	7150	0.591	4	0.3544	88	109	2440.4	4.3	5.1	194.693	53.0966	55.9272	1.053	11.51
4	12	101	08GH7166	1	55	150	8250	0.367	4	0.3256	88	99	2148.4	4.3	5.8	187.193	49.0262	56.1086	1.144	10.99
4	12	102	08GH7187	2	60	140	8400	0.429	4	0.3129	113	134	1854.3	4.6	5.9	193.141	52.8366	53.9585	1.021	5.48
4	12	103	08GH7214	2	70	135	9450	0.519	5	0.2967	99	134	1871.5	4.5	5.4	180.686	49.2238	52.7448	1.072	8.22
4	12	104	08GH7226	2	65	130	8450	0.5	4	0.3458	99	127	1733.5	4.5	5.2	181.699	52.0927	49.117	0.943	7.74
4	12	105	08GH7374	1	60	130	7800	0.462	4	0.3163	99	127	2137	4.5	6.1	191.029	50.0159	53.9691	1.079	3.61
4	12	106	08GH7444	2	70	150	10500	0.467	5	0.3062	113	143	2388.1	4.3	4.8	200.014	56.2417	56.653	1.007	6.13
4	12	107	08GH7459	3	55	130	7150	0.423	4	0.2616	113	127	2968.9	4.3	4.7	202.843	54.2072	56.4405	1.041	5.58
4	12	108	08GH7471	2	65	150	9750	0.433	4	0.2866	113	143	1791.8	4.4	5.4	193.45	51.5326	59.5004	1.155	5.99
4	12	109	08GH7610	3	50	140	7000	0.357	3	0.2595	80	99	2251	4.3	4.7	186.135	48.8025	57.917	1.187	12.68
4	12	123	E6203	2	40	100	4000	0.4	3	0.2655	80	99	2067.2	4.3	4.5	187.403	49.3438	57.282	1.161	9.44
4	12	124	E6203	2	45	105	4725	0.429	3	0.2697	80	95	2499.3	4.4	4.2	196.566	52.516	57.7719	1.1	7.49
4	12	121	Hyp45	1	45	115	5175	0.391	3	0.305	80	99	2562.2	4.3	4.9	199.194	49.5078	64.2358	1.297	8.12
4	12	122	Hyp45	2	45	135	6075	0.333	3	0.2887	80	95	2852	4.3	4.6	199.683	49.2062	60.9653	1.239	7.95
4	12	125	NIL5	1	75	115	8625	0.652	3	0.279	99	116	1867.8	4.4	5.2	185.658	45.6635	59.9552	1.313	5.16

## Sheet: 2010
Loc	Block	Entry	Genotype	H	W	SZ	SH	HAB	CD	FH	FW	FP	FS	DAP1st	DAP50	30Wt	pH	Brix	YLD
1	1	52	08GH5455	40	75	3000	0.533
1	1	53	08GH5470	45	75	3375	0.6
1	1	54	08GH5516	40	65	2600	0.615
1	1	56	08GH5592	45	70	3150	0.643
1	1	57	08GH5605	45	75	3375	0.6
1	1	58	08GH5616	40	80	3200	0.5
1	1	59	08GH5705	50	75	3750	0.667
1	1	60	08GH5722	40	75	3000	0.533
1	1	61	08GH5726	40	70	2800	0.571
1	1	62	08GH5771	60	95	5700	0.632
1	1	63D	08GH5784	55	75	4125	0.733
1	1	64	08GH5861	50	80	4000	0.625
1	1	65	08GH5873	50	75	3750	0.667
1	1	69	08GH6011	55	75	4125	0.733
1	1	63S	08GH6042	55	85	4675	0.647
1	1	70	08GH6072	45	70	3150	0.643
1	1	71	08GH6094	45	70	3150	0.643
1	1	72	08GH6215	45	65	2925	0.692
1	1	75	08GH6261	50	70	3500	0.714
1	1	76	08GH6278	45	80	3600	0.563
1	1	77	08GH6288	50	70	3500	0.714
1	1	78	08GH6302	55	90	4950	0.611
1	1	79	08GH6321	40	70	2800	0.571
1	1	80	08GH6328	45	60	2700	0.75
1	1	81	08GH6345	45	65	2925	0.692
1	1	83	08GH6497	45	65	2925	0.692
1	1	84	08GH6555	45	75	3375	0.6
1	1	92	08GH6805	50	80	4000	0.625
1	1	93	08GH6856	35	75	2625	0.467
1	1	94	08GH6900	45	65	2925	0.692
1	1	95	08GH6927	40	75	3000	0.533
1	1	96	08GH6941	45	70	3150	0.643
1	1	97	08GH6947	40	60	2400	0.667
1	1	98	08GH6979	40	70	2800	0.571
1	1	99	08GH7094	45	80	3600	0.563
1	1	100	08GH7127	45	70	3150	0.643
1	1	103	08GH7214	45	70	3150	0.643
1	1	105	08GH7374	50	80	4000	0.625
1	1	107	08GH7459	45	70	3150	0.643
1	1	108	08GH7471	40	65	2600	0.615
1	1	109	08GH7610	50	75	3750	0.667
1	1	129	E6203	45	75	3375	0.6
1	1	123	E6203	55	90	4950	0.611
1	1	124	E6203	50	70	3500	0.714
1	1	130	E6203	45	80	3600	0.563
1	1	121	Hyp45	50	75	3750	0.667
1	1	125	NIL5	40	75	3000	0.533
1	1	127	NIL5	50	70	3500	0.714
1	2	52	08GH5455	50	80	4000	0.625
1	2	53	08GH5470	50	80	4000	0.625
1	2	54	08GH5516	50	75	3750	0.667
1	2	56	08GH5592	45	70	3150	0.643
1	2	57	08GH5605	45	80	3600	0.563
1	2	58	08GH5616	60	75	4500	0.8
1	2	59	08GH5705	55	75	4125	0.733
1	2	60	08GH5722	40	75	3000	0.533
1	2	61	08GH5726	45	70	3150	0.643
1	2	62	08GH5771	50	90	4500	0.556
1	2	63D	08GH5784	50	55	2750	0.909
1	2	64	08GH5861	45	90	4050	0.5
1	2	65	08GH5873	45	65	2925	0.692
1	2	69	08GH6011	50	80	4000	0.625
1	2	63S	08GH6042	50	80	4000	0.625
1	2	70	08GH6072	45	80	3600	0.563
1	2	71	08GH6094	40	75	3000	0.533
1	2	72	08GH6215	50	80	4000	0.625
1	2	75	08GH6261	55	75	4125	0.733
1	2	76	08GH6278	45	90	4050	0.5
1	2	77	08GH6288	50	75	3750	0.667
1	2	78	08GH6302	50	90	4500	0.556
1	2	79	08GH6321	45	70	3150	0.643
1	2	80	08GH6328	55	80	4400	0.688
1	2	81	08GH6345	45	75	3375	0.6
1	2	83	08GH6497	45	70	3150	0.643
1	2	84	08GH6555	55	75	4125	0.733
1	2	92	08GH6805	50	75	3750	0.667
1	2	93	08GH6856	50	75	3750	0.667
1	2	94	08GH6900	45	75	3375	0.6
1	2	95	08GH6927	40	70	2800	0.571
1	2	96	08GH6941	45	80	3600	0.563
1	2	97	08GH6947	40	65	2600	0.615
1	2	98	08GH6979	45	60	2700	0.75
1	2	99	08GH7094	45	80	3600	0.563
1	2	100	08GH7127	50	75	3750	0.667
1	2	103	08GH7214	35	65	2275	0.538
1	2	105	08GH7374	35	65	2275	0.538
1	2	107	08GH7459	40	80	3200	0.5
1	2	108	08GH7471	45	80	3600	0.563
1	2	109	08GH7610	45	75	3375	0.6
1	2	123	E6203	50	85	4250	0.588
1	2	129	E6203	55	85	4675	0.647
1	2	124	E6203	50	80	4000	0.625
1	2	130	E6203	50	75	3750	0.667
1	2	121	Hyp45	45	80	3600	0.563
1	2	127	NIL5	35	65	2275	0.538
1	2	125	NIL5	45	75	3375	0.6
1	3	52	08GH5455	50	85	4250	0.588
1	3	53	08GH5470	45	85	3825	0.529
1	3	54	08GH5516	55	75	4125	0.733
1	3	56	08GH5592	45	80	3600	0.563
1	3	57	08GH5605	50	85	4250	0.588
1	3	58	08GH5616	55	80	4400	0.688
1	3	59	08GH5705	50	90	4500	0.556
1	3	60	08GH5722	45	75	3375	0.6
1	3	61	08GH5726	40	75	3000	0.533
1	3	62	08GH5771	45	75	3375	0.6
1	3	63D	08GH5784	55	75	4125	0.733
1	3	64	08GH5861	55	90	4950	0.611
1	3	65	08GH5873	40	75	3000	0.533
1	3	69	08GH6011	50	75	3750	0.667
1	3	63S	08GH6042	45	85	3825	0.529
1	3	70	08GH6072	40	70	2800	0.571
1	3	71	08GH6094	45	75	3375	0.6
1	3	72	08GH6215	35	70	2450	0.5
1	3	75	08GH6261	50	80	4000	0.625
1	3	76	08GH6278	45	75	3375	0.6
1	3	77	08GH6288	50	75	3750	0.667
1	3	78	08GH6302	45	75	3375	0.6
1	3	79	08GH6321	50	70	3500	0.714
1	3	80	08GH6328	50	70	3500	0.714
1	3	81	08GH6345	55	80	4400	0.688
1	3	83	08GH6497	50	80	4000	0.625
1	3	84	08GH6555	45	70	3150	0.643
1	3	92	08GH6805	55	95	5225	0.579
1	3	93	08GH6856	45	60	2700	0.75
1	3	94	08GH6900	50	70	3500	0.714
1	3	95	08GH6927	40	75	3000	0.533
1	3	96	08GH6941	45	80	3600	0.563
1	3	97	08GH6947	40	60	2400	0.667
1	3	98	08GH6979	40	65	2600	0.615
1	3	99	08GH7094	45	75	3375	0.6
1	3	100	08GH7127	50	75	3750	0.667
1	3	103	08GH7214	40	75	3000	0.533
1	3	105	08GH7374	40	70	2800	0.571
1	3	107	08GH7459	50	80	4000	0.625
1	3	108	08GH7471	45	80	3600	0.563
1	3	109	08GH7610	50	75	3750	0.667
1	3	124	E6203	55	75	4125	0.733
1	3	123	E6203	55	80	4400	0.688
1	3	129	E6203	50	80	4000	0.625
1	3	130	E6203	50	85	4250	0.588
1	3	121	Hyp45	50	75	3750	0.667
1	3	125	NIL5	40	60	2400	0.667
1	3	127	NIL5	45	70	3150	0.643
1	4	52	08GH5455	45	80	3600	0.563
1	4	53	08GH5470	45	75	3375	0.6
1	4	54	08GH5516	40	65	2600	0.615
1	4	56	08GH5592	35	65	2275	0.538
1	4	57	08GH5605	45	85	3825	0.529
1	4	58	08GH5616	55	75	4125	0.733
1	4	59	08GH5705	50	75	3750	0.667
1	4	60	08GH5722	45	80	3600	0.563
1	4	61	08GH5726	40	75	3000	0.533
1	4	62	08GH5771	50	80	4000	0.625
1	4	63D	08GH5784	60	75	4500	0.8
1	4	64	08GH5861	35	75	2625	0.467
1	4	65	08GH5873	40	60	2400	0.667
1	4	69	08GH6011	45	65	2925	0.692
1	4	63S	08GH6042	50	75	3750	0.667
1	4	70	08GH6072	45	80	3600	0.563
1	4	71	08GH6094	45	85	3825	0.529
1	4	72	08GH6215	45	70	3150	0.643
1	4	75	08GH6261	50	80	4000	0.625
1	4	76	08GH6278	45	70	3150	0.643
1	4	77	08GH6288	45	70	3150	0.643
1	4	78	08GH6302	50	75	3750	0.667
1	4	79	08GH6321	50	70	3500	0.714
1	4	80	08GH6328	45	75	3375	0.6
1	4	81	08GH6345	55	75	4125	0.733
1	4	83	08GH6497	45	65	2925	0.692
1	4	84	08GH6555	40	65	2600	0.615
1	4	92	08GH6805	55	75	4125	0.733
1	4	93	08GH6856	50	65	3250	0.769
1	4	94	08GH6900	40	65	2600	0.615
1	4	95	08GH6927	35	65	2275	0.538
1	4	96	08GH6941	40	55	2200	0.727
1	4	97	08GH6947	45	75	3375	0.6
1	4	98	08GH6979	40	85	3400	0.471
1	4	99	08GH7094	40	75	3000	0.533
1	4	100	08GH7127	45	60	2700	0.75
1	4	103	08GH7214	40	60	2400	0.667
1	4	105	08GH7374	45	80	3600	0.563
1	4	107	08GH7459	45	70	3150	0.643
1	4	108	08GH7471	45	75	3375	0.6
1	4	109	08GH7610	45	75	3375	0.6
1	4	123	E6203	45	70	3150	0.643
1	4	130	E6203	50	80	4000	0.625
1	4	124	E6203	45	75	3375	0.6
1	4	129	E6203	50	80	4000	0.625
1	4	121	Hyp45	50	75	3750	0.667
1	4	127	NIL5	45	70	3150	0.643
1	4	125	NIL5	40	55	2200	0.727
1	5	52	08GH5455	45	100	4500	0.45
1	5	53	08GH5470	45	65	2925	0.692
1	5	54	08GH5516	45	70	3150	0.643
1	5	56	08GH5592	45	75	3375	0.6
1	5	57	08GH5605	50	75	3750	0.667
1	5	58	08GH5616	60	85	5100	0.706
1	5	59	08GH5705	55	75	4125	0.733
1	5	60	08GH5722	45	75	3375	0.6
1	5	61	08GH5726	40	70	2800	0.571
1	5	62	08GH5771	55	80	4400	0.688
1	5	63D	08GH5784	45	80	3600	0.563
1	5	64	08GH5861	50	90	4500	0.556
1	5	65	08GH5873	50	80	4000	0.625
1	5	69	08GH6011	50	90	4500	0.556
1	5	63S	08GH6042	50	85	4250	0.588
1	5	70	08GH6072	35	75	2625	0.467
1	5	71	08GH6094	50	75	3750	0.667
1	5	72	08GH6215	45	75	3375	0.6
1	5	75	08GH6261	50	70	3500	0.714
1	5	76	08GH6278	45	85	3825	0.529
1	5	77	08GH6288	45	55	2475	0.818
1	5	78	08GH6302	45	70	3150	0.643
1	5	79	08GH6321	50	65	3250	0.769
1	5	80	08GH6328	45	80	3600	0.563
1	5	81	08GH6345	50	60	3000	0.833
1	5	83	08GH6497	40	80	3200	0.5
1	5	84	08GH6555	40	65	2600	0.615
1	5	92	08GH6805	50	70	3500	0.714
1	5	93	08GH6856	50	75	3750	0.667
1	5	94	08GH6900	45	80	3600	0.563
1	5	95	08GH6927	35	85	2975	0.412
1	5	96	08GH6941	35	70	2450	0.5
1	5	97	08GH6947	45	75	3375	0.6
1	5	98	08GH6979	45	80	3600	0.563
1	5	99	08GH7094	40	80	3200	0.5
1	5	100	08GH7127	45	70	3150	0.643
1	5	103	08GH7214	45	75	3375	0.6
1	5	105	08GH7374	50	60	3000	0.833
1	5	107	08GH7459	40	85	3400	0.471
1	5	108	08GH7471	40	70	2800	0.571
1	5	109	08GH7610	45	75	3375	0.6
1	5	130	E6203	45	75	3375	0.6
1	5	123	E6203	55	85	4675	0.647
1	5	129	E6203	45	75	3375	0.6
1	5	124	E6203	60	80	4800	0.75
1	5	121	Hyp45	50	75	3750	0.667
1	5	125	NIL5	45	70	3150	0.643
1	5	127	NIL5	40	60	2400	0.667
2	6	52	08GH5455	40	70	2800	0.571
2	6	53	08GH5470	30	70	2100	0.429
2	6	54	08GH5516	40	65	2600	0.615
2	6	56	08GH5592	35	65	2275	0.538
2	6	57	08GH5605	40	80	3200	0.5
2	6	58	08GH5616	35	60	2100	0.583
2	6	59	08GH5705	35	60	2100	0.583
2	6	60	08GH5722	35	65	2275	0.538
2	6	61	08GH5726	35	70	2450	0.5
2	6	62	08GH5771	40	65	2600	0.615
2	6	63D	08GH5784	50	65	3250	0.769
2	6	64	08GH5861	40	70	2800	0.571
2	6	65	08GH5873	30	50	1500	0.6
2	6	69	08GH6011	35	65	2275	0.538
2	6	63S	08GH6042	45	80	3600	0.563
2	6	70	08GH6072	35	60	2100	0.583
2	6	71	08GH6094	35	75	2625	0.467
2	6	72	08GH6215	40	70	2800	0.571
2	6	75	08GH6261	45	65	2925	0.692
2	6	76	08GH6278	35	70	2450	0.5
2	6	77	08GH6288	30	55	1650	0.545
2	6	78	08GH6302	45	70	3150	0.643
2	6	79	08GH6321	40	55	2200	0.727
2	6	80	08GH6328	40	60	2400	0.667
2	6	81	08GH6345	45	75	3375	0.6
2	6	83	08GH6497	30	55	1650	0.545
2	6	84	08GH6555	40	65	2600	0.615
2	6	92	08GH6805	35	65	2275	0.538
2	6	93	08GH6856	40	60	2400	0.667
2	6	94	08GH6900	35	60	2100	0.583
2	6	95	08GH6927	30	70	2100	0.429
2	6	96	08GH6941	35	80	2800	0.438
2	6	97	08GH6947	40	75	3000	0.533
2	6	98	08GH6979	40	70	2800	0.571
2	6	99	08GH7094	40	65	2600	0.615
2	6	100	08GH7127	40	60	2400	0.667
2	6	103	08GH7214	30	50	1500	0.6
2	6	105	08GH7374	35	60	2100	0.583
2	6	107	08GH7459	40	70	2800	0.571
2	6	108	08GH7471	35	65	2275	0.538
2	6	109	08GH7610	45	80	3600	0.563
2	6	124	E6203	35	65	2275	0.538
2	6	129	E6203	35	65	2275	0.538
2	6	123	E6203	50	80	4000	0.625
2	6	130	E6203	40	65	2600	0.615
2	6	121	Hyp45	45	80	3600	0.563
2	6	127	NIL5	30	50	1500	0.6
2	6	125	NIL5	45	50	2250	0.9
2	7	52	08GH5455	40	65	2600	0.615
2	7	53	08GH5470	35	70	2450	0.5
2	7	54	08GH5516	35	55	1925	0.636
2	7	56	08GH5592	35	65	2275	0.538
2	7	57	08GH5605	40	60	2400	0.667
2	7	58	08GH5616	40	65	2600	0.615
2	7	59	08GH5705	45	70	3150	0.643
2	7	60	08GH5722	40	70	2800	0.571
2	7	61	08GH5726	35	60	2100	0.583
2	7	62	08GH5771	35	60	2100	0.583
2	7	63D	08GH5784	40	65	2600	0.615
2	7	64	08GH5861	40	65	2600	0.615
2	7	65	08GH5873	30	65	1950	0.462
2	7	69	08GH6011	40	70	2800	0.571
2	7	63S	08GH6042	35	65	2275	0.538
2	7	70	08GH6072	35	60	2100	0.583
2	7	71	08GH6094	40	70	2800	0.571
2	7	72	08GH6215	30	65	1950	0.462
2	7	75	08GH6261	40	65	2600	0.615
2	7	76	08GH6278	40	80	3200	0.5
2	7	77	08GH6288	40	60	2400	0.667
2	7	78	08GH6302	40	80	3200	0.5
2	7	79	08GH6321	35	60	2100	0.583
2	7	80	08GH6328	40	70	2800	0.571
2	7	81	08GH6345	45	65	2925	0.692
2	7	83	08GH6497	35	60	2100	0.583
2	7	84	08GH6555	40	70	2800	0.571
2	7	92	08GH6805	40	60	2400	0.667
2	7	93	08GH6856	40	60	2400	0.667
2	7	94	08GH6900	35	55	1925	0.636
2	7	95	08GH6927	35	70	2450	0.5
2	7	96	08GH6941	35	70	2450	0.5
2	7	97	08GH6947	35	60	2100	0.583
2	7	98	08GH6979	30	65	1950	0.462
2	7	99	08GH7094	35	65	2275	0.538
2	7	100	08GH7127	40	65	2600	0.615
2	7	103	08GH7214	35	65	2275	0.538
2	7	105	08GH7374	40	60	2400	0.667
2	7	107	08GH7459	35	65	2275	0.538
2	7	108	08GH7471	40	70	2800	0.571
2	7	109	08GH7610	40	75	3000	0.533
2	7	123	E6203	40	65	2600	0.615
2	7	129	E6203	40	65	2600	0.615
2	7	130	E6203	45	80	3600	0.563
2	7	124	E6203	40	80	3200	0.5
2	7	121	Hyp45	40	70	2800	0.571
2	7	125	NIL5	45	65	2925	0.692
2	7	127	NIL5	35	60	2100	0.583
2	8	52	08GH5455	40	70	2800	0.571
2	8	53	08GH5470	40	60	2400	0.667
2	8	54	08GH5516	35	60	2100	0.583
2	8	56	08GH5592	40	65	2600	0.615
2	8	57	08GH5605	40	70	2800	0.571
2	8	58	08GH5616	45	70	3150	0.643
2	8	59	08GH5705	45	70	3150	0.643
2	8	60	08GH5722	35	70	2450	0.5
2	8	61	08GH5726	30	65	1950	0.462
2	8	62	08GH5771	40	75	3000	0.533
2	8	63D	08GH5784	35	70	2450	0.5
2	8	64	08GH5861	30	60	1800	0.5
2	8	65	08GH5873	35	60	2100	0.583
2	8	69	08GH6011	45	70	3150	0.643
2	8	63S	08GH6042	45	65	2925	0.692
2	8	70	08GH6072	40	60	2400	0.667
2	8	71	08GH6094	40	85	3400	0.471
2	8	72	08GH6215	35	60	2100	0.583
2	8	75	08GH6261	40	75	3000	0.533
2	8	76	08GH6278	40	75	3000	0.533
2	8	77	08GH6288	35	65	2275	0.538
2	8	78	08GH6302	35	65	2275	0.538
2	8	79	08GH6321	40	75	3000	0.533
2	8	80	08GH6328	30	60	1800	0.5
2	8	81	08GH6345	40	70	2800	0.571
2	8	83	08GH6497	40	70	2800	0.571
2	8	84	08GH6555	40	65	2600	0.615
2	8	92	08GH6805	35	70	2450	0.5
2	8	93	08GH6856	35	55	1925	0.636
2	8	94	08GH6900	35	55	1925	0.636
2	8	95	08GH6927	35	75	2625	0.467
2	8	96	08GH6941	35	60	2100	0.583
2	8	97	08GH6947	30	50	1500	0.6
2	8	98	08GH6979	40	75	3000	0.533
2	8	99	08GH7094	30	55	1650	0.545
2	8	100	08GH7127	40	65	2600	0.615
2	8	103	08GH7214	35	70	2450	0.5
2	8	105	08GH7374	40	50	2000	0.8
2	8	107	08GH7459	35	60	2100	0.583
2	8	108	08GH7471	35	65	2275	0.538
2	8	109	08GH7610	35	75	2625	0.467
2	8	123	E6203	40	65	2600	0.615
2	8	129	E6203	35	70	2450	0.5
2	8	130	E6203	45	80	3600	0.563
2	8	124	E6203	40	75	3000	0.533
2	8	121	Hyp45	40	70	2800	0.571
2	8	125	NIL5	35	65	2275	0.538
2	8	127	NIL5	40	60	2400	0.667
2	9	52	08GH5455	40	65	2600	0.615
2	9	53	08GH5470	35	55	1925	0.636
2	9	54	08GH5516	35	70	2450	0.5
2	9	56	08GH5592	45	80	3600	0.563
2	9	57	08GH5605	40	70	2800	0.571
2	9	58	08GH5616	50	80	4000	0.625
2	9	59	08GH5705	40	65	2600	0.615
2	9	60	08GH5722	35	70	2450	0.5
2	9	61	08GH5726	35	60	2100	0.583
2	9	62	08GH5771	40	70	2800	0.571
2	9	63D	08GH5784	50	75	3750	0.667
2	9	64	08GH5861	40	80	3200	0.5
2	9	65	08GH5873	35	65	2275	0.538
2	9	69	08GH6011	40	70	2800	0.571
2	9	63S	08GH6042	40	70	2800	0.571
2	9	70	08GH6072	40	70	2800	0.571
2	9	71	08GH6094	45	80	3600	0.563
2	9	72	08GH6215	30	60	1800	0.5
2	9	75	08GH6261	40	60	2400	0.667
2	9	76	08GH6278	40	70	2800	0.571
2	9	77	08GH6288	40	75	3000	0.533
2	9	78	08GH6302	45	80	3600	0.563
2	9	79	08GH6321	35	60	2100	0.583
2	9	80	08GH6328	45	75	3375	0.6
2	9	81	08GH6345	45	60	2700	0.75
2	9	83	08GH6497	40	70	2800	0.571
2	9	84	08GH6555	25	50	1250	0.5
2	9	92	08GH6805	40	65	2600	0.615
2	9	93	08GH6856	30	60	1800	0.5
2	9	94	08GH6900	45	65	2925	0.692
2	9	95	08GH6927	35	70	2450	0.5
2	9	96	08GH6941	35	55	1925	0.636
2	9	97	08GH6947	40	70	2800	0.571
2	9	98	08GH6979	35	75	2625	0.467
2	9	99	08GH7094	45	65	2925	0.692
2	9	100	08GH7127	40	70	2800	0.571
2	9	103	08GH7214	40	60	2400	0.667
2	9	105	08GH7374	35	50	1750	0.7
2	9	107	08GH7459	30	60	1800	0.5
2	9	108	08GH7471	35	65	2275	0.538
2	9	109	08GH7610	40	80	3200	0.5
2	9	124	E6203	45	70	3150	0.643
2	9	123	E6203	40	65	2600	0.615
2	9	130	E6203	40	70	2800	0.571
2	9	129	E6203	40	75	3000	0.533
2	9	121	Hyp45	35	65	2275	0.538
2	9	125	NIL5	40	65	2600	0.615
2	9	127	NIL5	35	60	2100	0.583
2	10	52	08GH5455	35	75	2625	0.467
2	10	53	08GH5470	40	80	3200	0.5
2	10	54	08GH5516	35	60	2100	0.583
2	10	56	08GH5592	35	55	1925	0.636
2	10	57	08GH5605	35	70	2450	0.5
2	10	58	08GH5616	45	75	3375	0.6
2	10	59	08GH5705	40	75	3000	0.533
2	10	60	08GH5722	40	75	3000	0.533
2	10	61	08GH5726	35	70	2450	0.5
2	10	62	08GH5771	45	85	3825	0.529
2	10	63D	08GH5784	40	70	2800	0.571
2	10	64	08GH5861	45	75	3375	0.6
2	10	65	08GH5873	35	70	2450	0.5
2	10	69	08GH6011	40	70	2800	0.571
2	10	63S	08GH6042	40	70	2800	0.571
2	10	70	08GH6072	40	70	2800	0.571
2	10	71	08GH6094	35	75	2625	0.467
2	10	72	08GH6215	40	65	2600	0.615
2	10	75	08GH6261	30	65	1950	0.462
2	10	76	08GH6278	40	80	3200	0.5
2	10	77	08GH6288	40	65	2600	0.615
2	10	78	08GH6302	35	65	2275	0.538
2	10	79	08GH6321	30	65	1950	0.462
2	10	80	08GH6328	40	60	2400	0.667
2	10	81	08GH6345	40	60	2400	0.667
2	10	83	08GH6497	35	60	2100	0.583
2	10	84	08GH6555	35	75	2625	0.467
2	10	92	08GH6805	40	65	2600	0.615
2	10	93	08GH6856	40	65	2600	0.615
2	10	94	08GH6900	35	65	2275	0.538
2	10	95	08GH6927	35	70	2450	0.5
2	10	96	08GH6941	35	60	2100	0.583
2	10	97	08GH6947	35	65	2275	0.538
2	10	98	08GH6979	35	80	2800	0.438
2	10	99	08GH7094	35	65	2275	0.538
2	10	100	08GH7127	45	70	3150	0.643
2	10	103	08GH7214	35	60	2100	0.583
2	10	105	08GH7374	40	65	2600	0.615
2	10	107	08GH7459	30	50	1500	0.6
2	10	108	08GH7471	40	55	2200	0.727
2	10	109	08GH7610	45	85	3825	0.529
2	10	124	E6203	45	75	3375	0.6
2	10	129	E6203	35	70	2450	0.5
2	10	130	E6203	40	75	3000	0.533
2	10	123	E6203	40	70	2800	0.571
2	10	121	Hyp45	45	75	3375	0.6
2	10	127	NIL5	40	70	2800	0.571
2	10	125	NIL5	35	55	1925	0.636
3	11	52	08GH5455	70	125	8750	0.56	1	5	603.625	560.5	2061.74	1.077	102	137	1697	4.4	4.7	11.79
3	11	53	08GH5470	65	140	9100	0.464	2	3	657.625	699.125	2417.68	0.941	98	102	2586.2	4.4	5.1	8.03
3	11	54	08GH5516	65	135	8775	0.481	2	4	613.375	631.25	2239.79	0.972	84	109	1987.2	4.3	6	12.53
3	11	56	08GH5592	60	105	6300	0.571	1	4	477.875	544.25	1925.9	0.878	95	109	1488.1	4.3	4.9	8.86
3	11	57	08GH5605	60	125	7500	0.48	2	3	698.25	632.125	2376.12	1.105	81	102	2216.3	4.5	5.9	10.04
3	11	58	08GH5616	70	130	9100	0.538	2	2	678.5	528.75	2135.29	1.283	98	109	2076.1	4.5	6.6	10.01
3	11	59	08GH5705	55	125	6875	0.44	2	3	718	621.5	2381.27	1.155	89	102	2580	4.5	5.5	13.01
3	11	60	08GH5722	50	100	5000	0.5	2	2	698.75	542.25	2193.47	1.289	81	97	1941.5	4.4	5.8	11.69
3	11	61	08GH5726	55	100	5500	0.55	2	3	740.5	570.125	2281.59	1.299	84	102	2280.6	4.5	4.4	7.61
3	11	62	08GH5771	65	120	7800	0.542	2	3	-	-	-	-	89	98	2385.3	4.4	5	12.14
3	11	63D	08GH5784	70	135	9450	0.519	2	3	723.5	645.375	2425.29	1.121	98	109	2755.9	4.4	5.4	9.67
3	11	64	08GH5861	70	140	9800	0.5	2	3	668.625	613.5	2287.23	1.09	98	109	2018.1	4.3	7	6.15
3	11	65	08GH5873	70	100	7000	0.7	1	4	580.125	544.875	2015.74	1.065	102	137	1573.9	4.3	5.2	6.68
3	11	69	08GH6011	65	120	7800	0.542	2	3	672.875	594.25	2261.35	1.132	84	102	2298.2	4.4	5.7	10.01
3	11	63S	08GH6042	70	120	8400	0.583	2	3	740	636.5	2439.67	1.163	89	98	3089.3	4.6	5.3	18.97
3	11	70	08GH6072	65	100	6500	0.65	1	4	512.75	557.75	1992.77	0.919	98	102	1241.5	4.1	5	9.41
3	11	71	08GH6094	55	135	7425	0.407	3	3	724.875	642.25	2396.33	1.129	81	98	2709.2	4.3	5.4	12.23
3	11	72	08GH6215	60	100	6000	0.6	2	4	560.125	540.375	1965.79	1.037	116	116	1419.2	4.5	5.9	4.93
3	11	75	08GH6261	75	155	11625	0.484	2	3	719	651.5	2459.15	1.104	98	112	2636.1	4.5	6.1	8.53
3	11	76	08GH6278	50	125	6250	0.4	3	2	686.5	597.375	2263.4	1.149	81	97	2324.8	4.4	5.1	7.43
3	11	77	08GH6288	55	145	7975	0.379	3	2	673.875	660.625	2402.53	1.02	84	101	2627.5	4.5	5.6	9.43
3	11	78	08GH6302	70	115	8050	0.609	2	2	675.125	623	2271.16	1.084	74	97	2356.4	4.2	5.2	10.29
3	11	79	08GH6321	75	165	12375	0.455	2	3	676.25	650.875	2352.35	1.039	98	112	2787.8	4.5	5.1	12.43
3	11	80	08GH6328	70	135	9450	0.519	2	3	692.875	662.625	2461.91	1.046	98	102	2910.7	4.5	5.4	14.25
3	11	81	08GH6345	60	155	9300	0.387	3	2	762	654.125	2477.9	1.165	95	104	2987.7	4.5	6.2	10.97
3	11	83	08GH6497	70	130	9100	0.538	2	3	525.75	540.25	1903.38	0.973	98	137	1208	4.5	6.7	6.76
3	11	84	08GH6555	60	110	6600	0.545	2	4	576.375	604.75	2102.38	0.953	98	112	1484	4.4	5.1	8.4
3	11	92	08GH6805	65	130	8450	0.5	3	2	-	-	-	-	69	98	2691.2	4.5	5.9	12.1
3	11	93	08GH6856	65	110	7150	0.591	2	4	603.25	641.875	2268.1	0.94	105	139	2156.7	4.5	4.7	8.05
3	11	94	08GH6900	55	140	7700	0.393	3	3	656.5	635.75	2269.23	1.033	98	109	2319.4	4.3	5.3	6.17
3	11	95	08GH6927	55	120	6600	0.458	2	3	469	571.75	1872.66	0.82	89	105	1698	4.2	5.1	12.02
3	11	96	08GH6941	70	105	7350	0.667	1	4	509.875	573.625	1977.02	0.889	98	109	1514.7	4.3	5	8.43
3	11	97	08GH6947	60	100	6000	0.6	1	4	570.625	637.375	2189.84	0.895	102	137	1859.5	4.3	5.1	9.34
3	11	98	08GH6979	65	125	8125	0.52	3	2	586.125	579	2086.41	1.012	84	98	1720.2	4.4	5.5	8.41
3	11	99	08GH7094	70	130	9100	0.538	2	3	627.5	609.875	2203.83	1.029	95	105	1798.8	4.4	5.2	9.06
3	11	100	08GH7127	70	120	8400	0.583	1	4	571.375	613	2088.94	0.932	98	137	1958.7	4.3	5.1	9.9
3	11	103	08GH7214	65	110	7150	0.591	2	3	594.875	555	2094.61	1.072	95	137	1602.8	4.5	5.4	8.52
3	11	105	08GH7374	65	140	9100	0.464	2	3	622	555	2149.47	1.121	102	142	2007.5	4.4	5.6	8.92
3	11	107	08GH7459	60	90	5400	0.667	1	4	681.375	701.25	2528.04	0.972	105	142	3090	4.5	4.6	10.57
3	11	108	08GH7471	60	130	7800	0.462	2	3	631.625	574.875	2112.56	1.099	98	137	1582.6	4.5	4.8	7.82
3	11	109	08GH7610	60	140	8400	0.429	3	2	684.25	643.625	2346.55	1.063	89	98	2625.3	4.4	5.1	10.2
3	11	124	E6203	60	115	6900	0.522	3	2	725.125	629.5	2357.73	1.152	69	97	2575.3	4.2	5	10.45
3	11	123	E6203	55	130	7150	0.423	3	3	676.25	646.75	2305	1.046	81	97	2612.6	4.2	4.8	8.96
3	11	121	Hyp45	65	135	8775	0.481	2	2	701.25	602.125	2276.15	1.165	81	97	2508.9	4.2	4.8	7.04
3	11	125	NIL5	70	130	9100	0.538	2	2	749.5	614.75	2384.89	1.219	98	109	2608.5	4.3	6.8	10.89
3	12	52	08GH5455	70	130	9100	0.538	2	3	659.75	631.625	2306.81	1.045	95	102	2363.2	4.5	5.2	8.15
3	12	53	08GH5470	55	120	6600	0.458	2	3	690.125	649.75	2413	1.062	89	105	2757.4	4.3	5.2	10.81
3	12	54	08GH5516	65	115	7475	0.565	2	3	623.875	657.875	2279.77	0.948	84	102	2211.3	4.3	6.1	9.4
3	12	56	08GH5592	70	140	9800	0.5	1	3	590.75	658.625	2277.9	0.897	84	102	1637.2	4.5	4.9	8.21
3	12	57	08GH5605	65	125	8125	0.52	2	3	659.375	625.625	2241.46	1.054	69	94	2112.9	4.1	5.4	10.28
3	12	58	08GH5616	75	150	11250	0.5	2	3	744.625	592.375	2353.63	1.257	95	112	2150.3	4.4	6.2	9.29
3	12	59	08GH5705	65	130	8450	0.5	2	3	706.875	592.25	2265.33	1.194	81	101	2503.1	4.3	5.7	10.33
3	12	60	08GH5722	45	115	5175	0.391	3	3	668	570.875	2211.53	1.17	89	101	2227	4.6	5.6	11.53
3	12	61	08GH5726	50	85	4250	0.588	1	3	749.125	584.75	2387.55	1.281	89	102	2411.3	4.5	4.8	10.35
3	12	62	08GH5771	55	130	7150	0.423	3	3	672.875	656.125	2361.92	1.026	81	101	2406.5	4.2	5	11.59
3	12	63D	08GH5784	70	145	10150	0.483	2	4	730.625	642.5	2448.16	1.137	89	105	3326.2	4.4	5.2	12.85
3	12	64	08GH5861	75	140	10500	0.536	2	3	665	578	2227.61	1.151	95	105	2102.6	4.3	6.3	10.38
3	12	65	08GH5873	70	125	8750	0.56	2	4	591.5	565.875	2050.94	1.045	98	153	1743.2	4.4	5	6.62
3	12	69	08GH6011	70	135	9450	0.519	2	3	634.125	619.5	2207.69	1.024	89	98	2078.3	4.5	5.3	9.15
3	12	63S	08GH6042	50	125	6250	0.4	3	3	704.75	630.875	2347.82	1.117	81	97	2624.4	4.3	4.8	12.26
3	12	70	08GH6072	60	120	7200	0.5	2	3	509.875	575.875	1998.88	0.885	84	101	1800.4	4.3	5.3	6.11
3	12	71	08GH6094	55	130	7150	0.423	3	2	704.125	638.625	2372.39	1.103	81	98	2493.9	4.4	5.4	11.23
3	12	72	08GH6215	60	95	5700	0.632	1	4	689.125	600.625	2315.57	1.147	105	142	2086.6	4.4	5.4	6.74
3	12	75	08GH6261	75	150	11250	0.5	2	3	627.625	578.75	2133.95	1.084	95	105	2137.1	4.5	6.4	10.19
3	12	76	08GH6278	60	110	6600	0.545	2	3	624.25	597.375	2201.28	1.045	81	102	2371.5	4.5	5.6	10.99
3	12	77	08GH6288	60	145	8700	0.414	2	3	675.25	653.25	2380.33	1.034	84	97	2742.1	4.1	5.2	7.14
3	12	78	08GH6302	60	110	6600	0.545	3	3	710.125	604.125	2287.24	1.175	74	94	2419.2	4.2	5.5	9.9
3	12	79	08GH6321	80	140	11200	0.571	2	3	606.625	602.875	2155.74	1.006	95	105	2152.8	4.5	5.7	12.59
3	12	80	08GH6328	65	150	9750	0.433	2	3	692.125	643.875	2365.4	1.075	89	102	2687.2	4.5	5.8	10.74
3	12	81	08GH6345	65	110	7150	0.591	2	3	746.125	663.375	2483.54	1.125	89	105	3071.1	4.4	5	14.18
3	12	83	08GH6497	55	120	6600	0.458	2	3	491.625	501.875	1759.07	0.98	98	142	1747.8	4.5	6	6.74
3	12	84	08GH6555	65	120	7800	0.542	1	3	593.875	617.375	2148.06	0.962	89	102	1911.4	4.3	5.9	7.13
3	12	92	08GH6805	60	125	7500	0.48	2	3	731.25	695.75	2535.12	1.051	81	101	2956.3	4.5	5.3	6.93
3	12	93	08GH6856	70	140	9800	0.5	2	3	595.5	632.625	2226.06	0.941	98	142	1497.6	4.4	4.7	5.69
3	12	94	08GH6900	75	120	9000	0.625	2	3	641.875	616.5	2253.08	1.041	98	105	2109.5	4.5	4.7	6.65
3	12	95	08GH6927	60	110	6600	0.545	2	3	565.125	630.75	2124.24	0.896	95	105	1706.7	4.4	4.9	6.13
3	12	96	08GH6941	55	100	5500	0.55	2	4	466.375	558.5	1883.39	0.835	102	137	965.8	4.5	5.4	7.88
3	12	97	08GH6947	55	95	5225	0.579	1	4	560.125	586.125	2088.83	0.956	102	137	1625.6	4.3	5.2	7.18
3	12	98	08GH6979	70	130	9100	0.538	2	3	660.625	599.625	2248.81	1.102	89	102	1875.4	4.5	5.6	5.96
3	12	99	08GH7094	60	110	6600	0.545	1	3	589.75	622	2169.44	0.948	81	104	2046.4	4.3	4.8	9.35
3	12	100	08GH7127	70	130	9100	0.538	2	4	632.875	677.625	2316.58	0.934	98	112	1944.5	4.4	5	6.59
3	12	103	08GH7214	65	100	6500	0.65	1	4	528.125	494	1871.64	1.069	98	109	1237	4.3	5.8	6.91
3	12	105	08GH7374	70	140	9800	0.5	2	3	669.5	593	2314.17	1.129	102	142	2293.5	4.5	5.4	7.51
3	12	107	08GH7459	65	105	6825	0.619	1	4	635.125	671.125	2413.39	0.946	102	153	2593.5	4.5	4.7	7.02
3	12	108	08GH7471	60	125	7500	0.48	2	3	694.5	577.625	2244.87	1.202	102	137	1560.6	4.4	5.1	9.61
3	12	109	08GH7610	60	130	7800	0.462	3	3	690.75	656.375	2385.26	1.052	81	97	2534.3	4.2	5	12.26
3	12	123	E6203	60	115	6900	0.522	3	2	671	639.75	2317.98	1.049	81	97	2471.4	4.3	4.6	12.22
3	12	124	E6203	55	100	5500	0.55	3	2	689.875	598.125	2252.88	1.153	74	94	2449.8	4.3	5	10.82
3	12	121	Hyp45	55	130	7150	0.423	3	2	781.5	639.25	2509.02	1.223	81	90	2739.6	4.3	5.1	14.19
3	12	125	NIL5	75	110	8250	0.682	2	3	712.25	612.875	2329.12	1.162	95	105	2620.6	4.5	5.9	6.82
3	13	52	08GH5455	70	130	9100	0.538	2	3	646.375	617.125	2237.39	1.047	95	102	2043.2	4.4	5.1	4.99
3	13	53	08GH5470	70	130	9100	0.538	2	3	641.75	651.375	2320.63	0.985	98	137	1699.6	4.3	5.4	7.94
3	13	54	08GH5516	70	140	9800	0.5	2	3	625	628.875	2268.54	0.994	84	102	2227.2	4.1	5.6	11.98
3	13	56	08GH5592	70	110	7700	0.636	2	4	542.625	588.375	2037.46	0.922	95	105	2011.4	4.3	4.5	9.72
3	13	57	08GH5605	60	115	6900	0.522	2	2	645.125	587.625	2160.25	1.098	69	90	2270.1	4.1	5.4	9.87
3	13	58	08GH5616	75	155	11625	0.484	2	2	673	530.25	2122.65	1.269	89	104	1983.4	4.5	6.4	8.33
3	13	59	08GH5705	65	120	7800	0.542	2	3	728.25	591.125	2298.26	1.232	74	98	2303.5	4.3	5.8	13.87
3	13	60	08GH5722	50	95	4750	0.526	2	3	659.625	567.125	2197.54	1.163	84	101	1467.5	4.3	5.8	8.16
3	13	61	08GH5726	50	100	5000	0.5	2	3	763.625	601.25	2410.09	1.27	84	101	2327.1	4.4	5.3	10.15
3	13	62	08GH5771	65	145	9425	0.448	3	3	700.625	657.5	2424.68	1.066	84	102	2725.2	4.5	5.1	11.68
3	13	63D	08GH5784	60	115	6900	0.522	2	3	749.375	655.25	2506.63	1.144	74	102	2955.3	4.5	5.6	9.87
3	13	64	08GH5861	70	150	10500	0.467	2	3	681.625	590	2246.26	1.155	89	104	2408.8	4.5	6.9	10.8
3	13	65	08GH5873	70	110	7700	0.636	2	3	603.125	546.375	2028.91	1.104	98	142	1616.6	4.5	4.6	6.15
3	13	69	08GH6011	65	120	7800	0.542	3	2	641.5	599.75	2164.8	1.07	84	97	2155	4.3	5.2	14.06
3	13	63S	08GH6042	50	140	7000	0.357	2	3	673.875	611.375	2259.03	1.102	81	98	2317.8	4.3	5.5	10.03
3	13	70	08GH6072	70	110	7700	0.636	2	3	513.25	606.5	2034.13	0.846	95	102	1663.4	4.3	5.7	8.47
3	13	71	08GH6094	60	130	7800	0.462	2	3	727.75	645.375	2423.19	1.128	81	98	2702.2	4.5	5.5	10.64
3	13	72	08GH6215	55	100	5500	0.55	1	4	736.5	674	2518.01	1.093	105	142	2168.1	4.4	5.5	7.95
3	13	75	08GH6261	80	145	11600	0.552	2	3	670.875	599.375	2273.7	1.119	84	105	2483.4	4.5	6	8.49
3	13	76	08GH6278	60	120	7200	0.5	2	3	642.875	619.25	2264.78	1.038	84	102	2198.6	4.5	5.2	8.78
3	13	77	08GH6288	60	135	8100	0.444	2	2	689.75	671.5	2391.57	1.027	81	94	2786.2	4.1	5.5	8.73
3	13	78	08GH6302	50	100	5000	0.5	3	2	684	612.75	2265	1.116	74	97	2252.7	4.2	5.3	9.06
3	13	79	08GH6321	75	155	11625	0.484	2	3	639.75	645.25	2287.64	0.991	89	105	2513.1	4.3	5.3	11.58
3	13	80	08GH6328	80	150	12000	0.533	2	3	677.75	666.875	2410.62	1.016	98	105	2965.5	4.4	5.1	6.53
3	13	81	08GH6345	70	135	9450	0.519	2	3	761.5	626.625	2446.14	1.215	95	104	2942.5	4.5	5.7	10.54
3	13	83	08GH6497	65	120	7800	0.542	2	3	457.5	533	1785.21	0.858	98	137	1290.5	4.4	6.7	5.71
3	13	84	08GH6555	60	110	6600	0.545	2	3	570.5	585.375	2056.79	0.975	95	104	1835.2	4.5	5	9.32
3	13	92	08GH6805	60	120	7200	0.5	3	2	771	700	2582.68	1.101	74	94	3086	4.3	5.4	14.43
3	13	93	08GH6856	70	120	8400	0.583	2	4	541.625	578.75	1992.52	0.936	102	137	1396.3	4.3	5.1	8.77
3	13	94	08GH6900	70	120	8400	0.583	2	3	659.75	643.375	2325.77	1.025	95	102	2334.3	4.3	5.5	7.78
3	13	95	08GH6927	60	105	6300	0.571	2	4	552.75	674.625	2197.4	0.819	95	102	1971.5	4.2	5.2	9.23
3	13	96	08GH6941	60	100	6000	0.6	1	4	520.375	569.5	1944.91	0.914	98	104	1436.4	4.5	4.5	10.74
3	13	97	08GH6947	60	90	5400	0.667	1	4	585.5	607.875	2137.16	0.963	95	137	1862.5	4.4	5	9.35
3	13	98	08GH6979	60	115	6900	0.522	2	3	585.25	573.625	2065.91	1.02	84	98	1712.5	4.3	5.7	9.88
3	13	99	08GH7094	60	120	7200	0.5	2	3	580.125	592.75	2133.93	0.979	95	101	1998	4.2	5.1	9.03
3	13	100	08GH7127	65	140	9100	0.464	2	3	591.5	593.875	2095.39	0.996	98	137	1702.3	4.4	5.1	5.44
3	13	103	08GH7214	60	85	5100	0.706	1	4	569.75	554.875	2036.36	1.027	102	112	1631.9	4.4	5.5	6.28
3	13	105	08GH7374	70	130	9100	0.538	2	4	723.75	633.25	2500.26	1.143	102	112	2679.3	4.3	6.1	9.14
3	13	107	08GH7459	65	110	7150	0.591	1	4	630	606.375	2262.15	1.039	105	142	2255.2	4.4	4.7	5.54
3	13	108	08GH7471	60	110	6600	0.545	2	3	677.875	602.625	2267.67	1.125	102	137	1762.5	4.5	5.4	8.79
3	13	109	08GH7610	50	130	6500	0.385	3	2	704.25	669.25	2410.22	1.052	69	94	2766.8	4.2	5.6	13.43
3	13	124	E6203	50	125	6250	0.4	3	2	696	637.625	2290.49	1.092	74	94	2695.3	4.1	5	12.95
3	13	123	E6203	60	125	7500	0.48	2	2	693.75	636.25	2292.25	1.09	84	94	2528.2	4.2	4.9	12.05
3	13	121	Hyp45	60	120	7200	0.5	2	3	732.375	635.25	2397.31	1.153	84	94	3002.1	4.2	5.4	14
3	13	125	NIL5	65	110	7150	0.591	1	4	675.5	569.875	2185.68	1.185	95	112	2132.8	4.4	6.2	12
3	14	52	08GH5455	65	130	8450	0.5	2	3	698.25	659.75	2365.35	1.058	98	137	2223.6	4.5	4.9	7.44
3	14	53	08GH5470	75	120	9000	0.625	2	3	654.875	646.125	2327.4	1.014	95	109	1794	4.3	5.7	8.26
3	14	54	08GH5516	70	120	8400	0.583	2	4	600.625	642.375	2259.61	0.935	84	102	1884.2	4.2	5.7	10.16
3	14	56	08GH5592	65	120	7800	0.542	1	3	617.875	651.75	2282.43	0.948	95	109	2330.8	4.2	5.1	8.23
3	14	57	08GH5605	55	130	7150	0.423	2	3	728	641.125	2405.83	1.136	81	94	2272.6	4.1	5.5	13.61
3	14	58	08GH5616	80	155	12400	0.516	2	3	748.125	590.5	2359.23	1.267	95	105	1923.3	4.3	6.1	7.82
3	14	59	08GH5705	60	135	8100	0.444	2	3	716.375	584.375	2280.7	1.226	74	101	2363.2	4.5	5.7	11.66
3	14	60	08GH5722	60	105	6300	0.571	2	3	628.25	499.5	1995.39	1.258	84	102	1725.1	4.6	5.7	10.34
3	14	61	08GH5726	50	100	5000	0.5	2	3	754.75	617.75	2378.57	1.222	84	98	2575.3	4.5	5.1	9.61
3	14	62	08GH5771	70	140	9800	0.5	2	3	680.875	652.75	2362.57	1.043	95	104	2411	4.4	4.7	16.25
3	14	63D	08GH5784	70	130	9100	0.538	2	3	755.875	648.125	2501.87	1.166	89	104	2916.4	4.5	5.1	8.59
3	14	64	08GH5861	70	140	9800	0.5	2	3	733.125	632.625	2397.34	1.159	95	116	2406.7	4.5	6.8	12.5
3	14	65	08GH5873	70	105	7350	0.667	2	4	596.125	623.25	2186.76	0.956	102	142	1956.4	4.3	4.9	7.17
3	14	69	08GH6011	70	140	9800	0.5	2	3	616.375	614.125	2138.42	1.004	81	98	1965.1	4.3	6.3	12.62
3	14	63S	08GH6042	65	120	7800	0.542	2	3	719.875	602.25	2310.26	1.195	95	102	2414.2	4.5	4.8	11.37
3	14	70	08GH6072	60	100	6000	0.6	1	4	552.125	570.375	2049.29	0.968	95	102	1579	4.5	6	7.59
3	14	71	08GH6094	55	135	7425	0.407	2	3	708.625	627.25	2320.72	1.13	81	98	2535.2	4.5	5.2	13.92
3	14	72	08GH6215	65	110	7150	0.591	1	4	620.625	590.75	2164.38	1.051	116	142	2052.4	4.4	5.7	5.68
3	14	75	08GH6261	70	120	8400	0.583	2	3	619.875	574.625	2130.62	1.079	95	109	2098.4	4.4	6.9	7.88
3	14	76	08GH6278	60	120	7200	0.5	2	3	655.75	623.375	2292.24	1.052	84	98	2335.2	4.4	5.6	5.62
3	14	77	08GH6288	60	130	7800	0.462	2	4	634.875	648	2320.58	0.98	95	101	2658.1	4.3	5.7	9.92
3	14	78	08GH6302	50	105	5250	0.476	2	3	695.5	636.625	2334.81	1.092	69	94	2562.1	4.1	5.5	10.39
3	14	79	08GH6321	75	135	10125	0.556	2	4	663	663.875	2375.3	0.999	95	105	2421.6	4.4	5.5	6.05
3	14	80	08GH6328	80	145	11600	0.552	2	4	745.125	658.5	2454.01	1.132	98	116	2943.2	4.5	5.4	10.77
3	14	81	08GH6345	70	135	9450	0.519	2	3	794.125	657.875	2586.53	1.207	89	102	3151.8	4.3	5.7	11.66
3	14	83	08GH6497	65	115	7475	0.565	2	3	502	545.375	1823.73	0.92	95	116	957.6	4.5	5.7	5.83
3	14	84	08GH6555	55	115	6325	0.478	2	3	564.5	597.875	2069.41	0.944	81	102	1672.8	4.3	5.3	7.68
3	14	92	08GH6805	60	140	8400	0.429	2	3	722.75	595.125	2313.8	1.214	84	97	2841.2	4.3	4.8	15.31
3	14	93	08GH6856	70	130	9100	0.538	2	4	622.125	627.625	2245.16	0.991	98	142	1671.9	4.4	4.8	3.49
3	14	94	08GH6900	60	140	8400	0.429	2	3	684.875	660.625	2402.76	1.037	95	105	2751.2	4.5	5.3	11.6
3	14	95	08GH6927	60	110	6600	0.545	2	4	548.5	613.25	2072.21	0.894	95	105	1853.4	4.3	5.1	7.98
3	14	96	08GH6941	60	100	6000	0.6	1	4	575.875	623.625	2155.35	0.923	102	137	1615	4.3	4.9	8.53
3	14	97	08GH6947	70	110	7700	0.636	1	4	619.5	629.375	2286.77	0.984	102	137	1715	4.4	5	5.91
3	14	98	08GH6979	60	125	7500	0.48	2	3	544.75	601.375	2059.95	0.906	89	102	1620.4	4.2	5.6	7.34
3	14	99	08GH7094	65	105	6825	0.619	2	3	468.25	512.75	1787.86	0.913	98	112	1186.9	4.4	4.5	7.54
3	14	100	08GH7127	75	130	9750	0.577	2	3	640.75	666	2313.58	0.962	98	137	1469.9	4.3	5.1	7.59
3	14	103	08GH7214	60	105	6300	0.571	2	4	566.625	548.875	2087.94	1.032	102	139	1445.3	4.4	5.4	6.21
3	14	105	08GH7374	70	150	10500	0.467	2	4	621.75	606.375	2250.75	1.025	102	142	2253	4.4	5.5	6.38
3	14	107	08GH7459	60	110	6600	0.545	2	4	671.125	683.5	2491.2	0.982	105	142	2745.9	4.4	4.7	6.6
3	14	108	08GH7471	60	115	6900	0.522	2	4	694.25	590.125	2276.72	1.176	102	137	1806.9	4.4	5.2	9.74
3	14	109	08GH7610	60	135	8100	0.444	3	2	711.25	660.875	2436.57	1.076	84	97	3003.6	4.3	5	13.21
3	14	124	E6203	60	125	7500	0.48	2	3	705.75	640.625	2373.43	1.102	89	97	2529.4	4.3	4.8	14.55
3	14	123	E6203	55	115	6325	0.478	3	4	694	624.375	2283.98	1.112	74	94	2380.4	4.3	4.4	11.91
3	14	121	Hyp45	55	135	7425	0.407	2	3	753.625	648.5	2436.65	1.162	81	98	2553.4	4.3	5.5	12.01
3	14	125	NIL5	65	110	7150	0.591	1	2	710.75	593.75	2323.94	1.197	95	105	2185.6	4.4	6.4	10.46
4	15	52	08GH5455	70	130	9100	0.538	1	5	671.5	613	2225.67	1.095	98	142	1920.1	4.4	4.9
4	15	53	08GH5470	60	140	8400	0.429	2	3	635.25	600.125	2203.6	1.059	105	153	2349.3	4.5	4.8
4	15	54	08GH5516	60	150	9000	0.4	2	5	637.375	585	2198.5	1.09	105	119	2057.1	4.5	5.9
4	15	56	08GH5592	65	105	6825	0.619	1	4	583.5	563.375	2090.98	1.036	98	142	1648.5	4.4	4.6
4	15	57	08GH5605	60	120	7200	0.5	2	4	676.125	641.375	2340.82	1.054	81	102	2180.8	4.5	5.4
4	15	58	08GH5616	65	150	9750	0.433	2	4	793.75	587.25	2479.73	1.352	105	116	2700.8	4.5	5.8
4	15	59	08GH5705	60	140	8400	0.429	2	5	752.25	636.625	2418.96	1.182	95	111	2608.4	4.3	5.8
4	15	60	08GH5722	50	100	5000	0.5	2	3	719.75	584.875	2315.72	1.231	89	112	2360.6	4.6	4.9
4	15	61	08GH5726	50	95	4750	0.526	2	4	696.875	557.625	2219.26	1.25	89	105	1854.3	4.6	4.8
4	15	62	08GH5771	55	135	7425	0.407	2	4	681.25	639.25	2324.78	1.066	95	102	2383.2	4.4	5
4	15	63D	08GH5784	70	150	10500	0.467	2	3	714.75	655.5	2441.16	1.09	95	108	3121.9	4.4	5.5
4	15	64	08GH5861	75	145	10875	0.517	2	4	781.75	687.625	2597.3	1.137	98	112	3021.4	4.6	6.2
4	15	65	08GH5873	60	120	7200	0.5	2	4	610	593.875	2168.32	1.027	123	142	1824.2	4.5	5.3
4	15	69	08GH6011	60	125	7500	0.48	2	3	600.5	552.125	2043.25	1.088	89	104	1627.7	4.5	6
4	15	63S	08GH6042	60	130	7800	0.462	2	3	687.625	627.875	2329.39	1.095	95	108	2468.2	4.3	4.7
4	15	70	08GH6072	60	100	6000	0.6	1	4	621.125	594.75	2164.62	1.044	95	153	1525.5	4.5	4.2
4	15	71	08GH6094	55	150	8250	0.367	3	4	699.25	655.375	2398.34	1.067	84	102	2443.4	4.3	5.1
4	15	72	08GH6215	60	110	6600	0.545	2	3	588.25	526.125	1996.27	1.118	131	153	1452.2	4.6	5.8
4	15	75	08GH6261	70	150	10500	0.467	2	3	718.25	662.25	2440.2	1.085	102	116	2521.7	4.5	6.2
4	15	76	08GH6278	60	115	6900	0.522	2	3	693.75	625.625	2358.97	1.109	95	111	2349.1	4.3	5.4
4	15	77	08GH6288	55	140	7700	0.393	2	3	723.625	661.875	2462.95	1.093	95	111	2903.1	4.4	5.8
4	15	78	08GH6302	60	110	6600	0.545	2	3	662.25	589.625	2184.88	1.123	95	111	1735.2	4.4	5.8
4	15	79	08GH6321	65	140	9100	0.464	2	4	658.75	671.625	2343.31	0.981	105	119	2675.1	4.6	5.7
4	15	80	08GH6328	65	145	9425	0.448	2	4	710.5	665.875	2443.92	1.067	98	102	2827.2	4.6	5.4
4	15	81	08GH6345	70	145	10150	0.483	2	3	741.5	653.25	2435.44	1.135	95	105	2841.8	4.5	5.6
4	15	83	08GH6497	65	120	7800	0.542	1	3	616.625	558.875	2075.07	1.103	105	153	1633.2	4.9	6
4	15	84	08GH6555	65	100	6500	0.65	2	2	623.125	614	2173.47	1.015	95	119	1420.4	4.6	5
4	15	92	08GH6805	60	130	7800	0.462	2	4	756.875	657.375	2476.57	1.151	95	108	2792.1	4.4	4.6
4	15	93	08GH6856	65	125	8125	0.52	2	3	610.375	595.125	2174.3	1.026	131	153	1828.5	4.5	4.8
4	15	94	08GH6900	60	150	9000	0.4	2	3	725	677.125	2463.58	1.071	102	116	2955.1	4.2	4.9
4	15	95	08GH6927	65	120	7800	0.542	2	4	573.125	630.5	2129	0.909	95	119	2038.6	4.3	5.3
4	15	96	08GH6941	60	110	6600	0.545	1	4	605.125	593.875	2177.95	1.019	102	129	1631.2	4.3	4.8
4	15	97	08GH6947	60	110	6600	0.545	1	5	640.125	609.75	2285.48	1.05	105	142	1824.9	4.3	4.7
4	15	98	08GH6979	55	110	6050	0.5	1	4	684.125	611.375	2290.57	1.119	98	119	1683.3	4.5	5.1
4	15	99	08GH7094	65	130	8450	0.5	2	4	588.5	586.875	2070.79	1.003	98	119	1443.9	4.5	5.3
4	15	100	08GH7127	65	140	9100	0.464	2	4	617.25	579	2095.28	1.066	105	153	1759.2	4.5	5.1
4	15	103	08GH7214	60	90	5400	0.667	1	4	542.125	542.75	1980.28	0.999	105	142	1467.6	4.3	4.9
4	15	105	08GH7374	65	125	8125	0.52	2	4	639.125	550.75	2203.81	1.16	102	153	2047.1	4.5	4.5
4	15	107	08GH7459	55	115	6325	0.478	2	4	706.25	668.875	2496.4	1.056	105	153	2940.3	4.6	4.5
4	15	108	08GH7471	65	120	7800	0.542	1	3	603.625	553.875	2074.68	1.09	98	142	1090	4.5	5
4	15	109	08GH7610	70	145	10150	0.483	2	3	694.375	645.375	2379.38	1.076	95	108	2924.8	4.4	5.5
4	15	124	E6203	55	115	6325	0.478	3	2	653.875	618.125	2229.13	1.058	89	101	2341.6	4.3	4.9
4	15	123	E6203	55	120	6600	0.458	2	3	637.5	613.375	2231.97	1.039	89	102	2337	4.4	5
4	15	121	Hyp45	55	130	7150	0.423	2	3	697.25	625.125	2335.24	1.115	81	101	2763.6	4.4	5.6
4	15	125	NIL5	70	140	9800	0.5	2	3	757.75	622.875	2410.72	1.217	95	119	2418.2	4.5	6.2
4	16	52	08GH5455	65	150	9750	0.433	1	4	712.25	665.5	2439.79	1.07	105	153	2605	4.5	4.8
4	16	53	08GH5470	65	140	9100	0.464	2	4	616.25	600.375	2199.44	1.026	102	153	1753.2	4.5	5.2
4	16	54	08GH5516	70	145	10150	0.483	2	4	630.375	631.125	2266.08	0.999	102	111	2011.1	4.4	6
4	16	56	08GH5592	60	120	7200	0.5	2	3	596.75	595.5	2170.71	1.002	95	116	1903.9	4.3	5.4
4	16	57	08GH5605	60	135	8100	0.444	2	3	681.625	636.5	2350.41	1.071	89	108	2182.2	4.4	5.5
4	16	58	08GH5616	65	150	9750	0.433	2	4	751.25	559.75	2317.47	1.342	105	142	2166.1	4.4	5.2
4	16	59	08GH5705	65	130	8450	0.5	2	4	781.875	663.5	2518.15	1.178	95	111	2846.1	4.5	5.4
4	16	60	08GH5722	55	120	6600	0.458	2	4	676.375	549.375	2138.66	1.231	89	102	1842.4	4.5	5.5
4	16	61	08GH5726	60	100	6000	0.6	2	4	734.625	591.625	2346.97	1.242	89	102	2146	4.4	4.6
4	16	62	08GH5771	60	140	8400	0.429	2	3	695.875	644.625	2368.25	1.08	89	105	2511.9	4.6	4.6
4	16	63D	08GH5784	65	140	9100	0.464	2	4	719.75	615.5	2378.87	1.169	98	111	2568.2	4.5	5.8
4	16	64	08GH5861	70	150	10500	0.467	2	4	700.125	614.875	2318.8	1.139	102	112	2466	4.5	6.2
4	16	65	08GH5873	65	115	7475	0.565	2	3	547.25	515.625	1885.74	1.061	102	153	1428.9	4.7	4.5
4	16	69	08GH6011	70	150	10500	0.467	2	5	655.25	565.75	2126.66	1.158	95	108	2021.6	4.4	5.4
4	16	63S	08GH6042	55	150	8250	0.367	3	3	737.75	660.5	2482.77	1.117	89	102	2696.6	4.4	5.8
4	16	70	08GH6072	65	110	7150	0.591	1	4	525	625.875	2080.16	0.839	95	116	1439	4.4	5
4	16	71	08GH6094	60	125	7500	0.48	2	3	707	644.375	2396.84	1.097	89	102	2454.7	4.4	5.4
4	16	72	08GH6215	60	135	8100	0.444	2	4	652.25	589.75	2235.29	1.106	102	153	2266.6	4.8	4.8
4	16	75	08GH6261	75	145	10875	0.517	2	4	721.125	649.875	2458.4	1.11	95	111	2908.6	4.5	6.3
4	16	76	08GH6278	65	130	8450	0.5	2	3	682.125	605	2302.48	1.127	89	111	2330	4.5	5.1
4	16	77	08GH6288	60	135	8100	0.444	2	3	657.875	619.75	2298.29	1.062	95	104	2764.4	4.5	5.5
4	16	78	08GH6302	60	135	8100	0.444	2	3	744	636.5	2400.27	1.169	95	102	2133	4.4	5.1
4	16	79	08GH6321	65	155	10075	0.419	2	5	678.75	678.875	2396.44	1	98	112	2767.3	4.3	5.3
4	16	80	08GH6328	70	150	10500	0.467	2	5	721.5	671.25	2481.34	1.075	98	116	3192.5	4.5	5.8
4	16	81	08GH6345	60	150	9000	0.4	2	4	803.75	707.25	2642.17	1.136	95	111	3084.2	4.5	5.8
4	16	83	08GH6497	65	110	7150	0.591	1	4	571.5	531.25	2007.36	1.076	131	153	1151.5	4.9	5.3
4	16	84	08GH6555	65	140	9100	0.464	2	3	578.125	566.125	2007.34	1.021	98	116	1762.8	4.5	5.3
4	16	92	08GH6805	60	125	7500	0.48	2	3	758.75	696.625	2561.64	1.089	89	111	3182.4	4.4	4.6
4	16	93	08GH6856	65	135	8775	0.481	2	3	-	-	-	-	102	171	-	-	-
4	16	94	08GH6900	60	150	9000	0.4	2	3	702.625	681.25	2440.56	1.031	95	116	2938.6	4.5	5.2
4	16	95	08GH6927	70	110	7700	0.636	1	5	560.625	583.75	2072.39	0.96	95	142	1921.4	4.5	4.7
4	16	96	08GH6941	60	105	6300	0.571	1	5	601.625	594.75	2159.21	1.012	102	142	1920	4.4	4.8
4	16	97	08GH6947	65	120	7800	0.542	1	4	630.429	576.714	2182.06	1.093	105	171	1132.9	-	-
4	16	98	08GH6979	60	115	6900	0.522	2	3	631	623.125	2267.1	1.013	102	119	1646	4.5	5.1
4	16	99	08GH7094	60	130	7800	0.462	2	3	624.125	626.875	2204.25	0.996	98	116	1663.8	4.3	5.1
4	16	100	08GH7127	60	135	8100	0.444	2	4	559.875	552.5	1984.74	1.013	102	142	1546.2	4.4	5.1
4	16	103	08GH7214	65	120	7800	0.542	1	5	559.625	497.875	1905.49	1.124	123	153	1850.8	4.5	5
4	16	105	08GH7374	70	145	10150	0.483	2	5	712.125	656.875	2511.06	1.084	98	153	2845.4	4.6	5
4	16	107	08GH7459	60	110	6600	0.545	2	4	615.875	602	2236.76	1.023	102	171	1986.5	-	-
4	16	108	08GH7471	60	135	8100	0.444	2	4	694.5	595.5	2281.13	1.166	105	153	1911.8	4.4	4.5
4	16	109	08GH7610	60	130	7800	0.462	2	4	688.75	650.75	2372.25	1.058	89	111	2471.9	4.5	5.9
4	16	124	E6203	55	125	6875	0.44	3	3	692.875	642.5	2349.69	1.078	89	102	2441	4.3	4.3
4	16	123	E6203	60	115	6900	0.522	3	3	656.75	623.625	2257.2	1.053	89	95	2120.6	4.2	5.3
4	16	121	Hyp45	60	145	8700	0.414	2	4	745.125	623.625	2424.43	1.195	89	102	2831.2	4.3	5.1
4	16	125	NIL5	65	120	7800	0.542	2	2	739.875	610.75	2383.95	1.211	102	105	2318.5	4.3	6.8
4	17	52	08GH5455	70	150	10500	0.467	1	4	623.125	586	2173.96	1.063	105	153	1925.4	4.4	4.8
4	17	53	08GH5470	60	120	7200	0.5	1	4	616.125	624	2239.43	0.987	95	142	2068.5	4.3	4.5
4	17	54	08GH5516	65	140	9100	0.464	2	5	664.75	673.5	2390.82	0.987	98	112	2470.7	4.3	5.4
4	17	56	08GH5592	70	115	8050	0.609	1	3	579	637.25	2187.5	0.909	98	117	2253.3	4.5	5
4	17	57	08GH5605	60	140	8400	0.429	2	3	679.25	607.875	2300.99	1.117	89	105	2615.5	4.5	5.7
4	17	58	08GH5616	65	155	10075	0.419	2	3	762.25	579.375	2343.73	1.316	102	142	2271.1	4.5	5.4
4	17	59	08GH5705	55	130	7150	0.423	2	4	680.5	574.5	2202.97	1.185	89	105	2349	4.6	5.3
4	17	60	08GH5722	55	120	6600	0.458	2	4	712.125	560.25	2244.59	1.271	89	104	2008.8	4.6	5.5
4	17	61	08GH5726	60	90	5400	0.667	2	3	749.75	588.125	2368.6	1.275	95	105	2128	4.5	4.2
4	17	62	08GH5771	65	120	7800	0.542	2	4	667.875	620	2268.66	1.077	89	104	2128.8	4.5	5
4	17	63D	08GH5784	60	140	8400	0.429	2	4	764.875	663.125	2534.29	1.153	89	111	3005.4	4.4	5.4
4	17	64	08GH5861	65	145	9425	0.448	2	3	723.625	682.75	2482.52	1.06	105	117	2786.9	4.3	6.4
4	17	65	08GH5873	65	110	7150	0.591	1	4	613.5	548.875	2052.91	1.118	105	153	1726.2	4.9	5
4	17	69	08GH6011	60	140	8400	0.429	2	3	629.25	579.25	2135.4	1.086	84	102	2064	4.3	5.5
4	17	63S	08GH6042	60	130	7800	0.462	2	3	674.125	594.375	2212.74	1.134	89	102	2244	4.5	5.2
4	17	70	08GH6072	65	120	7800	0.542	2	3	497.875	582.875	1943.6	0.854	95	116	1293.7	4.4	4.9
4	17	71	08GH6094	60	145	8700	0.414	2	4	708	629.375	2341.05	1.125	89	104	2500.1	4.5	5.3
4	17	72	08GH6215	55	105	5775	0.524	1	5	660.5	595.125	2261.47	1.11	105	153	1987.5	4.4	5.1
4	17	75	08GH6261	65	155	10075	0.419	2	3	696.875	658.625	2425.53	1.058	98	112	2605.4	4.5	6.1
4	17	76	08GH6278	60	130	7800	0.462	2	5	665.875	565.25	2177.31	1.178	89	111	2253.3	4.4	5.2
4	17	77	08GH6288	60	130	7800	0.462	2	3	656.75	654.5	2337.35	1.003	89	102	2889	4.4	5.6
4	17	78	08GH6302	60	130	7800	0.462	2	3	658.625	604.875	2217.87	1.089	89	104	2221.2	4.5	5.1
4	17	79	08GH6321	65	140	9100	0.464	2	5	691	679.625	2422.47	1.017	95	112	3046.9	4.5	5.6
4	17	80	08GH6328	60	150	9000	0.4	2	4	758.25	679.375	2580.86	1.116	102	112	3342.5	4.5	5.5
4	17	81	08GH6345	60	130	7800	0.462	2	3	776.875	634.125	2518.08	1.225	98	111	3447.7	4.4	5.6
4	17	83	08GH6497	65	140	9100	0.464	1	3	-	-	-	-	105	171	-	-	-
4	17	84	08GH6555	65	115	7475	0.565	2	3	587.125	578.25	2066.35	1.015	102	142	1618.6	4.4	4.5
4	17	92	08GH6805	60	140	8400	0.429	3	4	758.75	676.125	2519.08	1.122	89	102	2908.4	4.5	4.6
4	17	93	08GH6856	65	145	9425	0.448	2	3	570.375	583.875	2051.58	0.977	102	143	1605	4.6	5.1
4	17	94	08GH6900	60	140	8400	0.429	2	3	653	623.125	2273.88	1.048	95	108	2485.2	4.4	5.2
4	17	95	08GH6927	65	130	8450	0.5	2	4	614.25	671.125	2298.79	0.915	89	117	2266.9	4.3	4.9
4	17	96	08GH6941	65	105	6825	0.619	2	4	572.125	584.75	2087.01	0.978	98	129	1593.8	4.1	4.9
4	17	97	08GH6947	60	130	7800	0.462	2	3	595	553.25	2069.08	1.075	84	153	1633.3	4.6	4.5
4	17	98	08GH6979	60	115	6900	0.522	2	3	592.625	552.125	2064.86	1.073	95	112	1689.1	4.5	4.9
4	17	99	08GH7094	70	130	9100	0.538	1	4	589.375	609	2150.53	0.968	98	112	1932.5	4.5	4.9
4	17	100	08GH7127	60	135	8100	0.444	2	4	537.625	547.875	1944.23	0.981	102	142	1655.3	4.4	5.2
4	17	103	08GH7214	65	125	8125	0.52	2	3	632.375	577.25	2198.52	1.095	105	153	1604	4.8	5.6
4	17	105	08GH7374	65	150	9750	0.433	2	5	672.375	578.875	2270.5	1.162	102	153	2178.3	4.5	5.1
4	17	107	08GH7459	65	120	7800	0.542	1	4	640.75	621.125	2301.81	1.032	98	153	2669.8	4.6	5.6
4	17	108	08GH7471	60	135	8100	0.444	1	4	686	578.25	2223.92	1.186	105	153	1730.4	4.4	5.3
4	17	109	08GH7610	70	140	9800	0.5	2	3	673.875	642.875	2338.65	1.048	89	104	2384.2	4.5	4.9
4	17	123	E6203	55	130	7150	0.423	2	4	667.25	646.75	2308.56	1.032	84	102	2457.2	4.4	4.6
4	17	124	E6203	55	135	7425	0.407	3	3	673.75	613.625	2263.15	1.098	84	101	2248.5	4.3	4.9
4	17	121	Hyp45	60	130	7800	0.462	2	4	698.75	597.875	2297.22	1.169	89	102	2363.7	4.4	4.8
4	17	125	NIL5	60	140	8400	0.429	2	3	694.5	569.125	2219.14	1.22	95	112	2105.6	4.5	6.1
4	18	52	08GH5455	70	145	10150	0.483	2	5	700.375	658.75	2398.69	1.063	105	117	2687.3	4.4	5
4	18	53	08GH5470	65	140	9100	0.464	2	3	609.25	584	2110.88	1.043	95	153	2006.5	4.5	4.5
4	18	54	08GH5516	60	130	7800	0.462	2	4	630.125	629.75	2252.67	1.001	95	112	2199.1	4.5	5.1
4	18	56	08GH5592	70	110	7700	0.636	1	3	588	605.25	2132.64	0.971	98	142	1938.2	4.4	4.8
4	18	57	08GH5605	60	135	8100	0.444	2	4	671.375	631.125	2319.6	1.064	84	95	2171.6	4.3	5.7
4	18	58	08GH5616	70	155	10850	0.452	2	3	766.125	604.75	2423.78	1.267	95	117	2504.5	4.5	6.4
4	18	59	08GH5705	70	130	9100	0.538	2	4	725.625	628	2368.18	1.155	95	104	2300.7	4.5	5
4	18	60	08GH5722	55	115	6325	0.478	2	4	705.875	574.5	2278.89	1.229	95	112	2225.1	4.6	5
4	18	61	08GH5726	60	115	6900	0.522	2	4	722.25	557.75	2273.94	1.295	89	104	2177.2	4.5	4.6
4	18	62	08GH5771	65	150	9750	0.433	2	4	695.375	689.625	2431.28	1.008	95	104	2808.4	4.5	4.1
4	18	63D	08GH5784	50	135	6750	0.37	2	4	767.25	681.75	2568.99	1.125	95	112	3081.7	4.4	5
4	18	64	08GH5861	65	150	9750	0.433	2	5	715	642.375	2415.38	1.113	95	112	2472.9	4.5	6.1
4	18	65	08GH5873	70	135	9450	0.519	2	5	-	-	-	-	105	171	-	-	-
4	18	69	08GH6011	60	145	8700	0.414	2	4	624	553.875	2037.85	1.127	89	102	1953.9	4.3	5.8
4	18	63S	08GH6042	55	145	7975	0.379	3	3	700.125	591.625	2264.56	1.183	89	102	2230.8	4.3	5.1
4	18	70	08GH6072	65	115	7475	0.565	2	3	635.25	593.875	2206.22	1.07	89	129	1600	4.2	5.1
4	18	71	08GH6094	55	125	6875	0.44	2	5	703.375	664.125	2413.05	1.059	89	105	2521.7	4.4	4.5
4	18	72	08GH6215	60	120	7200	0.5	1	5	622.625	559.25	2101.92	1.113	131	166	1903.2	-	-
4	18	75	08GH6261	70	150	10500	0.467	2	4	695.125	601.25	2304.53	1.156	105	112	2552.1	4.5	5.6
4	18	76	08GH6278	55	120	6600	0.458	3	3	691.75	582.75	2287.64	1.187	89	105	2169.2	4.5	5.8
4	18	77	08GH6288	65	130	8450	0.5	2	3	653.875	649.25	2347.52	1.007	89	102	2762.8	4.4	5.2
4	18	78	08GH6302	60	130	7800	0.462	3	3	640.25	581.875	2161.72	1.1	89	104	2080.7	4.5	5.2
4	18	79	08GH6321	60	150	9000	0.4	2	3	631	638.375	2237.65	0.988	98	112	2452.2	4.5	6.3
4	18	80	08GH6328	60	145	8700	0.414	2	4	756.5	686.25	2617.21	1.102	98	111	3263.9	4.3	5.8
4	18	81	08GH6345	55	145	7975	0.379	3	3	794	680	2618.07	1.168	95	105	3271	4.4	5.5
4	18	83	08GH6497	60	130	7800	0.462	1	3	611.375	574.25	2114.12	1.065	95	142	1734.5	4.4	5.1
4	18	84	08GH6555	65	115	7475	0.565	1	4	591.25	590.25	2083.07	1.002	95	108	2089	4.3	5
4	18	92	08GH6805	55	150	8250	0.367	2	4	762	671.625	2554.09	1.135	89	105	3000.8	4.4	5.1
4	18	93	08GH6856	60	145	8700	0.414	2	3	539.125	559.5	1969.69	0.964	98	153	1448.3	4.8	4.6
4	18	94	08GH6900	60	140	8400	0.429	2	3	689.5	677.125	2456.53	1.018	98	112	3015.2	4.5	5.1
4	18	95	08GH6927	60	120	7200	0.5	2	4	544	603.25	2041.69	0.902	98	112	1670.7	4.3	5
4	18	96	08GH6941	60	95	5700	0.632	1	5	588.25	579.875	2107.61	1.014	95	135	1578.2	4.3	4.6
4	18	97	08GH6947	60	95	5700	0.632	1	4	511.25	530.25	1922.54	0.964	105	142	1182.8	4.4	4.4
4	18	98	08GH6979	55	120	6600	0.458	2	4	589.125	504.875	1972.97	1.167	95	142	1388.3	4.5	4.8
4	18	99	08GH7094	70	135	9450	0.519	1	4	620.5	597.75	2151.23	1.038	95	112	2044.2	4.4	4.4
4	18	100	08GH7127	65	130	8450	0.5	2	3	624.5	628.5	2238.52	0.994	98	142	2104	4.7	4.3
4	18	103	08GH7214	55	90	4950	0.611	1	5	537.875	502.875	1903.44	1.07	105	142	1152.2	4.5	5.2
4	18	105	08GH7374	65	135	8775	0.481	2	3	695.857	577.571	2348.53	1.205	105	153	2179.8	4.8	5.6
4	18	107	08GH7459	65	125	8125	0.52	1	5	631	603.25	2255.05	1.046	102	153	2583.2	4.7	4.7
4	18	108	08GH7471	55	135	7425	0.407	2	3	650.375	564.375	2139.93	1.152	95	153	1770.1	4.7	4.8
4	18	109	08GH7610	60	145	8700	0.414	2	3	661.125	651.125	2351.21	1.015	89	104	2541.2	4.5	6
4	18	124	E6203	55	140	7700	0.393	3	3	715.625	638	2349.88	1.122	95	102	2604.9	4.5	4.9
4	18	123	E6203	55	110	6050	0.5	3	3	660	605.125	2208.67	1.091	84	95	2148.3	4.3	5
4	18	121	Hyp45	55	150	8250	0.367	2	3	768.75	664.375	2515.59	1.157	84	104	2463.2	4.5	5.1
4	18	125	NIL5	80	110	8800	0.727	1	4	672.75	575.25	2194.13	1.169	102	117	1881.2	4.4	6.4
