# Supplementary material for: Linkage Relationships Among Multiple QTL for Horticultural Traits and Late Blight (P. infestans) Resistance on Chromosome 5 Introgressed from Wild Tomato Solanum habrochaites
Source: G3 (Bethesda). 2013 Oct 11;3(12):2131–46. doi: 10.1534/g3.113.007195 (PMC3852376; doi:10.1534/g3.113.007195)
Supplement: Supporting Information [file supp_g3.113.007195_TableS3.xlsx]

## Sheet: Hort Trait CORREL
Supplemental Table S3: Correlations for horticultural traits
Pearson correlation coefficients (r) among horticultural traits were performed using genotype means. Only significant correlations greater than or equal to 0.4 are presented. Trait names are given by year according to trait and location(s) (see Materials & Methods).
2009
			DAP1st34		DAP50_3		DAP50_4		YLD3		YLD4		FH3		FH4		FW34		FP3		FP4		30Wt3		30Wt4		SW34		Brix3		Brix4		pH4		CD12		CD3		CD4		H12		H34		W1		W2
		DAP50_3	0.82	***
		DAP50_4	0.89	***	0.72	***
		YLD3	-0.59	***	-0.57	***	-0.56	***
		YLD4	-0.58	***	-0.53	***	-0.5	***	0.58	***
		FH3	-0.54	***	-0.46	***	-0.44	***	0.66	***	0.54	***
		FH4							0.52	***	0.41	**	0.8	***
		FP3	-0.45	***					0.5	***			0.88	***	0.57	***	0.56	***
		FP4											0.58	***	0.8	***	0.55	***	0.59	***
		30Wt3							0.54	***			0.79	***	0.63	***	0.59	***	0.86	***	0.68	***
		30Wt4											0.62	***	0.6	***	0.66	***	0.69	***	0.74	***	0.83	***
		SW34	0.51	***	0.4	**	0.49	***	-0.48	***	-0.46	***	-0.73	***	-0.62	***			-0.56	***			-0.43	***
		Brix3													0.4	**
		Brix4	0.51	***																									0.58	***
		pH3											0.5	***					0.44	***
		pH4					0.45	***
		CD3	0.69	***	0.65	***	0.69	***	-0.5	***	-0.43	***	-0.42	**													0.43	***
		CD4	0.72	***	0.58	***	0.83	***																			0.44	***					0.48	***			0.56	***
		H12													0.41	**									0.42	**			0.61	***					-0.65	***
		H34	0.71	***	0.56	***	0.63	***																							0.46	***	0.46	***					0.67	***
		W1									0.43	***			0.41	**													0.51	***					-0.67	***					0.79	***
		W2																											0.48	***					-0.63	***	-0.41	**			0.63	***			0.54	***
		W34																											0.68	***	0.58	***			-0.46	***					0.71	***	0.59	***	0.56	***	0.51	***
		* = P ≤ 0.05; ** = P ≤ 0.01; *** = P ≤ 0.001
2010
			DAP1st3		DAP1st4		DAP50_3		DAP50_4		YLD3		FH3		FH4		FW3		FW4		FP3		FP4		30Wt3		30Wt4		Brix3		Brix4		pH4		CD34		HAB34		H12		H3		H4
		DAP1st4	0.84	***
		DAP50_3	0.83	***	0.8	***
		DAP50_4	0.82	***	0.82	***	0.92	***
		YLD3	-0.69	***	-0.73	***	-0.69	***	-0.78	***
		FH3	-0.41	**					-0.49	**	0.61	***
		FH4	-0.41	**	-0.4	**	-0.44	**	-0.58	***	0.61	***	0.89	***
		FW3									0.44	**	0.48	**	0.3	**
		FW4			-0.42	**	-0.49	**	-0.58	***	0.6	***	0.51	***	0.61	***	0.74	***
		FP3							-0.43	**	0.59	***	0.9	***	0.75	***	0.79	***	0.7	***
		FP4			-0.41	**	-0.45	**	-0.58	***	0.62	***	0.79	***	0.92	***	0.54	***	0.85	***	0.82	***
		30Wt3	-0.43	**	-0.48	**	-0.44	**	-0.57	***	0.65	***	0.83	***	0.79	***	0.74	***	0.79	***	0.93	***	0.88	***
		30Wt4					-0.43	**	-0.57	***	0.58	***	0.74	***	0.83	***	0.63	***	0.87	***	0.82	***	0.95	***	0.91	***
		Brix4													0.44	**							0.44	**			0.5	**	0.75	***
		pH4			0.59	***	0.65	***	0.55	***	-0.46	**
		CD34	0.61	***	0.53	***	0.57	***	0.54	***
		HAB34	-0.68	***	-0.6	***	-0.6	***	-0.69	***	0.66	***	0.66	***	0.61	***	0.41	**	0.5	***	0.58	***	0.57	***	0.64	***	0.59	***					-0.66	***	-0.46	**
		H12	-0.4	**					-0.44	**	0.57	***	0.63	***	0.68	***			0.47	**	0.56	***	0.61	***	0.59	***	0.6	***			0.48	**					0.59	***
		H3			0.44	**
		H4			0.44	**																																			0.96	***
		W12	-0.58	***	-0.55	***	-0.56	***	-0.52	***	0.54	***			0.41	**																					0.49	**	0.42	**	0.63	***	0.59	***
		W34									0.41	**	0.46	**	0.55	***	0.43	**	0.64	***	0.5	**	0.63	***	0.53	***	0.67	***	0.41	**	0.6	***					0.57	***	0.72	***
		* = P ≤ 0.05; ** = P ≤ 0.01; *** = P ≤ 0.001
